# Supplementary material for: The invasive proteome of glioblastoma revealed by laser-capture microdissection
Source: Neurooncol Adv. 2019 Sep 28;1(1):vdz029. doi: 10.1093/noajnl/vdz029 (PMC7212852; doi:10.1093/noajnl/vdz029)
Supplement: vdz029_suppl_Supplementary_Table_1 [file vdz029_suppl_supplementary_table_1.xlsx]

## Sheet: Feuil1
### QUANTITATION PARAMETERS ###
Use previous peakel detection	false
Signal extraction tolerance	10.0 PPM
Feature clustering m/z tolerance	10.0 PPM
Feature clustering time tolerance (sec)	15
Feature cluster time computation	MOST_INTENSE
Feature cluster intensity computation	MOST_INTENSE
Alignment method	ITERATIVE
Max. number of alignment iterations	3
Alignment m/z tolerance	10.0 PPM
Alignment time tolerance (sec)	600
Alignment smoothing method	TIME_WINDOW
Alignment time interval (sec)	50
Alignment window size	200
Alignment window overlap (%)	20
Match between runs m/z tolerance	10.0 PPM
Match between runs time tolerance (sec)	120
### POST-PROCESSING PARAMETERS ###
Use only specific peptides	true
Discard miss cleaved peptides	false
Discard oxidized peptides	false
Apply profile clustering	false
Abundance summarizer method	MEDIAN RATIO FITTING
### POST-PROCESSING PARAMETERS AT PEPTIDE LEVEL ###
Apply normalization on peptides	true
Apply missing values inference on peptides	false
Apply variance correction on peptides	false
Apply T-Test on peptides	true
T-Test p-value threshold on peptides	0.01
Apply Z-Test on peptides	true
### POST-PROCESSING PARAMETERS AT PROTEIN LEVEL ###
Apply normalization on proteins	true
Apply missing values inference on proteins	true
Missing values inference method on proteins	PERCENTILE
Missing values noise percentile on proteins	Some(5)
Apply variance correction on proteins	false
Apply T-Test on proteins	true
T-Test p-value threshold on proteins	0.01
Apply Z-Test on proteins	true
