# Supplementary material for: The invasive proteome of glioblastoma revealed by laser-capture microdissection
Source: Neurooncol Adv. 2019 Sep 28;1(1):vdz029. doi: 10.1093/noajnl/vdz029 (PMC7212852; doi:10.1093/noajnl/vdz029)
Supplement: vdz029_suppl_Supplementary_Table_2 [file vdz029_suppl_supplementary_table_2.xlsx]

## Sheet: filtered_hits_by_CV
	Angiogenic_1_1	Angiogenic_1_2	Angiogenic_1_3	Invasive_1_4	Invasive_1_5	Invasive_1_6	Angiogenic_2_1	Angiogenic_2_2	Angiogenic_2_3	Invasive_2_4	Invasive_2_5	Invasive_2_6	Angiogenic_3_1	Angiogenic_3_2	Angiogenic_3_3	Invasive_3_4	Invasive_3_5	Invasive_3_6
AASDHPPT							1.6082536051289795	2.5141021947245883	3.830730091449634	1.33490453241731	3.9187271756903215	3.0841562900074764	4.446915192883823	2.552906443643192	2.517479301850964	1.307597263179878	1.9060101008238235	1.8175401390119377
ABAT							2.7185007128455463	2.851980886902612	2.3630506258861845	0.8074878027357364	1.0177062102372794	0.3083089529073682	2.3516004107813018	2.0912041852068195	2.377057035138687	0.23170073300019664	0.14823135772580767	0.4987752907264557
ABCD3	0.09522588587971946	2.968184273654814	2.977721016912968	1.4241924590907766	1.3787739984864562	1.5846596408781244	1.6001265607205248	3.8636228002706177	3.3341819349987984	1.206483391014871	1.4243294939658286	2.4882335078266173	3.3071723284219567	2.9682224445584957	2.72053475379928	1.4192687277315768	0.4245085107086963	2.6009883026278806
ABHD12	0.9896063098468576	0.14326084343179454	1.4315906599892791	1.8541513640959093	2.8315055856082507	3.002402616501035	2.116012513885309	3.8347229845912807	4.538225846432597	4.9906959423350585	2.6591916284214667	3.865556403939929	4.9831230501502	6.802377391587108	6.130185537318	5.369340676783332	3.577600003813552	5.4709502560182575
ACAA1							0.5054334243581259	2.586131145797768	3.131014364362481	1.667999281525867	0.3931950006136909	1.877392708291206	1.0211739418143642	3.103236117507296	3.2461015598944147	0.7262980836030256	1.275964283563748	1.3796139242068624
ACADVL							1.938091732084164	4.046011696568966	4.720550186383737	2.5267915624297768	2.4652988790600734	2.442060039636003	2.0084079655360827	3.5199303790294727	2.7086301375270074	1.6713405820859837	0.2734887816399177	2.3918924679779203
ACAT1	1.6435680776170332	2.6310915863307627	1.7555009560819328	0.10938956780052364	0.07964423264209222	0.14204543791867486	4.019420866011067	3.3076325105809112	3.093981155288253	1.3996756815908395	1.3100661701490277	2.2174558893025487	2.748233106318844	2.538271355538897	2.348391351513209	0.4904857907712904	0.5794638567462789	0.6089106450178832
ACAT2	0.07366726722920783	3.2926636924161587	1.956165852533268	1.248843812382469	1.1484505677186203	0.8804767517268486	5.731714702960099	6.117616734126838	5.882515624490512	3.996328523324121	3.933633448116237	3.8455999243101586	3.840547601932877	3.5188607883061263	3.2606125055175244	1.6853637805738348	2.504287751456652	1.0678626091882963
ACBD5	1.5961354305837334	0.2736319288227398	2.76626077502037	0.09578617160699064	2.345409774151098	1.9437364584728545	4.541702645266378	3.8969596104608466	4.036650789136073	2.2528952870815284	2.2138408160326306	2.128852375791229	2.913253797882557	3.34245882316126	2.9521929613604354	2.0578825269886685	0.32599534454117896	1.882632035729768
ACIN1	0.5699132818987972	1.6664687857743519	3.54665459071505	0.7561213819181831	0.9071078358725236	1.3590251553519856							3.35745192738622	2.1341560233528423	2.577016074386354	0.1273208070823662	2.6622979815602803	2.072881894419848
ACO2	2.247987387766292	1.9030157891064483	4.041083730973618	1.7750903310831303	1.4638012054917928	0.8024760886458524	2.262101467143589	3.9402358700483657	3.2209007026391783	1.354347838396721	1.6313873518616144	1.240467547964706	2.8178576157494284	3.271203708674965	2.8507670635291187	1.0365742055606508	0.5558311675121178	1.9039015507895345
ACOX1	2.608430890688641	0.1481303981692976	2.393798284508835	0.7218612387782308	0.3943220667832363	0.3899102873866284	4.581856891814061	4.277158566939208	3.4864216186958097	2.231036929374211	2.2845738194458183	2.162474177938184	4.141547183848267	4.050655485245898	3.5258103368696365	1.4885825649865465	3.553420820342833	2.081385708593685
ACP1							0.105565037290896	1.3888584041076888	2.8964281602595814	1.9582956363221653	0.14322602524185232	1.8411114294503776	1.8142100562586632	1.525262626298231	1.9567078981478403	4.1395834055706064	3.524351464947403	1.7511489197060481
ACSL3	1.6052413315617924	3.2687301328592997	3.179712221946502	1.7844885081095159	0.8476342614415712	0.7678800413974681	4.140439696630779	4.966877669913963	3.653357294884511	2.855101892670143	1.77111374525582	3.356352706553809	4.829869004080796	4.3543239931062265	3.4749334352932566	3.5305608230585754	6.461640128169991	4.3225950717469335
ACTB	1.6021031707764326	3.521102237282713	1.2401848420589012	0.9349568836097408	0.6487495340691132	0.5894424660575172	7.593568624193139	5.254019353426221	5.0156313984611085	4.8322423038583695	4.617028344146356	5.1103439915251405	9.198160262515724	9.312920526817447	8.327812136694519	7.31537994944928	10.227367342828005	7.705136247764419
ACTL6A	0.3023544989458917	0.3788736703945089	0.1583299822705356	0.13105261953639485	2.4826250470470086	2.2181289051190345	7.922673347885599	6.4579774448270735	7.800613274306481	6.094746040734806	5.811436013306644	5.211891891272106	3.5078279486750623	2.325852987253132	3.4267212565246137	2.2510255595183333	5.0912020412044505	2.413790290333933
ACTN2							1.9071519792540133	1.770282961351782	3.577009029820412	3.9099804513287983	3.6529754519803777	4.3971188357361495	0.475163226275997	0.6628069374879821	0.3940427942039555	3.268234482837294	0.7822449706485839	1.4947327338727987
ACTN4	0.7432879131693225	2.971700069148878	0.7990178541572941	0.0073906402512418	0.2035757648082624	0.2507319023178193	2.283544134452216	3.0998255065168587	4.608782076663601	1.5103961411771376	2.419686054472469	1.9609094562026883	2.031229913705681	3.609130785237777	2.620889859223193	1.1586546402984876	0.4780076485389918	2.02832946306287
ACTR1A	0.0571941276079139	0.164110845398319	0.02332852153206449	0.9619006936992938	2.1982323105763446	2.423455290152844	3.57671072533378	1.0924818986894227	1.9320218307119912	0.9581217992115482	1.2238303327233904	0.5105384607237952
ACTR2	1.082627887553559	0.9312627881396028	1.2045430701301545	2.7487445505751986	3.245751599823159	3.1363515860773967	2.3793729836988082	4.931007469473529	4.9790493427073885	5.1424621187950095	4.7695515646697775	5.302910461427246	3.5923723013357813	4.191491360750703	3.5270110317801704	5.201169682882793	2.270530744810586	5.069224120428265
ADD1	3.2889210957159976	0.2340957229932241	1.691081794281252	2.243634019464216	2.7482043424455957	2.826667199691372	1.7288765118401719	3.4190916990026348	3.5857383756054784	1.6382409825254398	1.6069271250155472	0.8874310467421385	1.9565218435813336	3.268640358230198	2.565075604927385	0.9900967337342914	0.2252176616457611	1.4592698093213945
ADD2	0.030018991212713682	0.10201978162626116	0.03847641991520525	2.336822966660247	2.017827371370001	1.7176334710151453	2.3851765069534903	2.366426754805181	2.208644384729781	1.1857672906071712	3.737340376998048	4.177309939375669	0.6713845716629051	0.8355615585432843	0.7762550452746992	1.9165615253284507	3.5451348968356005	1.6183133725045795
ADGRG1	1.679757448798037	0.2389542472340805	3.5422040537166706	2.3577736780849983	1.4904880019236322	1.4735903486038815	3.3282596604603536	3.14476707933842	2.8318576179330868	1.292940802102727	1.1500194089666025	0.9545033562398616	2.569491246990549	2.866406616727502	2.79195473851572	1.0533256051741744	0.2371621262922301	1.2645094814749156
ADNP							0.8899548316470368	0.801071126839667	2.6681672462675565	2.3450098862894584	0.939386474560211	3.345480847820903	4.787286719591337	3.7710423450431447	4.153622364581323	1.7873672335396962	2.7315606651946847	2.8139588745448987
AHCY	2.873972881470669	0.10204051710086902	2.0656204652785504	3.1393566659372367	2.6140789327571543	2.470428151230845	4.080797422424974	6.613614392873568	6.836709031939608	4.9003040242314695	5.107561210992321	4.776554568796293	3.246152697161908	3.608465363322338	2.9792857177226737	1.8294856048549435	0.6776674247023475	2.9813346335298463
AIFM1	1.904759181565076	3.693966389088114	2.1045776144045134	1.1966770281292516	0.9314524372221112	0.7034174722971734	7.5830788286904465	9.38187367149077	6.937694926761553	7.998729053834404	9.723838662804567	7.6818447766405145	3.864181010943476	2.600642279952416	3.994966323005768	3.0657550426817672	5.569078717884674	2.807522357750009
AIMP1	1.0240453715104505	3.348643278031252	0.5696588457683439	0.4592368587331879	0.6312551292087291	1.5222708999696315	11.681983711639678	11.21784815551457	10.958948824840672	9.691085347969848	9.331630987454405	9.071645249927704	3.6976549996671935	4.266969442694524	3.9083926326132	3.737441940889416	1.3727528667585576	4.298481020528152
AKR1A1	1.183523667754498	0.4660491716682733	0.7923116413616127	2.2492971844679364	3.058840893262256	2.8232853091218995	3.089509456673808	4.663282697766425	5.805206813023753	3.5021713540421504	3.3136173481720883	3.1064928999616184	3.479313197628353	3.9374410869753587	2.707544272125545	3.1195897415809086	1.42817813202743	4.611022402787562
AKR1B1	1.2676060295151597	2.8939346481993846	0.9519820640092318	1.5244826073872175	3.4394325881631076	3.2496292403636233	1.7146637253736674	3.0044655677513257	4.230930568990401	1.5643367599442088	1.5282392610095783	1.756123117919961	2.5912100569869025	5.435199430529488	2.884130380564657	2.4564861545733083	3.6040060437003767	3.479282574360316
ALDH3A2							3.6149523005829436	4.92474412012492	4.686464312729624	2.3733415401492395	2.535821618996507	2.907964799769218	2.985720942952691	3.8682768890009607	3.6094031956527055	0.9730691300922266	1.83286201850442	2.712873231956007
ALDH5A1	1.9772993815397084	3.6773297326141967	4.77247424222064	1.9258659179592936	3.137982668382921	2.5739235198384267	2.0181310623234268	4.259865891755826	3.957257986800833	2.399565135047876	2.573776916178528	1.4929742802641486	2.9467222339371872	3.1254383671162764	3.1175902083938114	0.908417617404242	0.9608168832763504	1.4061167663521676
ALDH6A1	2.5337162608638586	2.7663819362625395	3.991459431516516	2.0476247890260346	1.4537065408628058	0.8540299585743754	3.3838255898574774	3.121712347329405	2.6789744120831744	0.8851882943240219	1.210706574823877	1.259358107969458	3.0851657857764025	3.3627847898420606	3.1299577955383366	1.044918654522789	1.343137927721837	1.235030465618125
ALDH7A1	2.9664247533930697	0.4505614712845595	2.3266199990768457	0.7008085224367288	0.5720954471909127	0.5463199880614128	4.35457043457559	3.78794199091757	3.536531998143733	1.8659432565556875	2.1011743579015287	1.9064719493082087	3.977368231540497	3.65482141799972	3.6662121416975233	1.3886806788010821	2.5795323315204004	1.7510809053302747
ALDH9A1	3.1656896975327897	1.114385356915064	3.0713781501545667	1.5265001888587988	1.0749598185777414	0.5922071061024191	2.8299157988453967	4.00307353718339	3.795685923439703	1.6678790021832162	1.5508496366299171	1.8380875129730208	2.9544567484611624	2.811848932638134	2.3229480175961403	1.176139600742813	0.1920514924904412	1.1672782117274458
ALDOA	3.4305995280688037	2.538814629521528	1.8852755485426853	1.018600999419284	0.731056538578596	0.7678653033551668	3.711328052176936	3.2122468163549915	3.975208520907807	1.7927412701645886	1.7514848373528682	1.5275511447810817	2.458571810771369	3.6161779280622284	2.5336778823398185	1.4776521856540894	0.4860421633834103	2.801520768650438
ALDOC							3.064238556264553	4.839202082362076	4.211502024627713	5.6397045323372055	5.530495798797912	5.999895011072799	0.8887739467838811	1.8582937464397624	1.042420375826803	3.4185979332328613	0.9460144755648136	2.920611095852359
ANP32A	3.5096923425398523	1.9752722275771173	2.171923412053241	0.8128510567418998	0.7503448243592166	0.8392164503313613	3.374119588057188	3.3767679959377124	2.80748285348244	1.7673606560679742	0.5828987711461143	1.855737395885347	1.721938600328911	3.621617057367237	3.2298763489253512	2.2567522210637643	0.566302753284744	2.036637577601084
ANXA1	2.942450096127375	0.38789877990209465	1.7285295965959553	0.44098286381468177	0.2978740015247757	0.2809621110426841	4.054309581480126	3.4725727903203767	3.806126897992168	2.138877918635333	1.835125848033761	1.537334081053397	2.6338110095313825	2.8823939589131897	2.745570421448944	0.8436691827757044	0.5931564706998336	0.8632549689864053
ANXA4	2.1338555778977097	0.15222136038189713	2.4478519777619354	0.11555638038289527	0.31965166143072704	0.14390067018628744	3.371233447853325	2.7328384549952163	1.7768484371343958	0.7963406330663216	0.8529110916023935	0.9186689287757216	3.9595478800214168	3.817531687668573	3.1572027585392712	1.742105785954056	1.3334444125122866	3.3187775468782568
ANXA5	1.593248080030616	3.6178462518904237	3.5308198054946667	0.9155950311009652	1.90506487765284	1.8515187313220105	1.3733524775481347	2.6897857125348565	3.283391229706557	0.6881907906571666	1.0014362385794229	0.7382646510114558	1.962839722591708	2.7378020569772517	2.525883794366957	0.6645749005838069	0.07931150271523747	0.7972226973800394
ANXA6	4.798700710381683	1.6515450545869312	2.3567138568527586	2.4127728051704818	3.413749626434272	2.698563549373642	0.8498525588334755	2.1795649038532	3.2793329441123804	0.5077582023036379	0.668728569112305	0.9236766326183528	1.6587677555443847	3.254716561981608	2.02777020210043	0.7607123018837203	0.27380299089991245	0.737911515201344
AP1G1	0.10499468035004064	0.22919935998669705	0.03393583530747658	0.8398660694235659	2.444685577586664	2.249159102827111	2.2381438004750422	3.5192855571807744	4.347581122951358	2.0610863728276447	2.4746647840437146	1.3025260567108257	1.4801127381017505	3.5529713121570548	2.8525876005035213	3.963984550616897	1.702616397371825	3.8949278320680483
AP2B1	0.3633405716623259	0.03531193118283661	0.44892460690783015	1.8963153290395096	2.4665123004649616	2.3452335011742558	1.0057364441335428	1.592731390528397	1.3812078767648301	2.879893663198299	2.774806525255424	3.860224632870645	1.0473349501665443	1.2023948178255597	1.1483638264346876	3.03550124230044	0.9730299626157608	3.3625457793967515
AP2M1							0.3759627376526461	2.5376428497058052	2.7152119216284616	2.7437100453560186	2.5838541508231807	3.6815882289384767	0.4986858151023781	0.642820621891304	0.4393320056688199	2.974893826875685	0.8025428546643147	2.364668083361856
API5	3.108552220935254	0.2658473869394169	3.0962331260631735	1.7273725812062144	1.5053085556875645	1.381385935356926	6.210246726027268	6.270757576495664	5.812873728406327	4.256679690656283	4.482491242786019	3.7575986099590217	3.8167622471961806	5.057286434018922	4.852642878871163	3.4381179722425728	2.0542982078484657	3.4309373841023376
APOE							3.1038716083243907	2.6708710435582987	2.2874900913350564	1.6455749706741276	0.9974839711210076	0.17609093414251026	3.183082760326255	2.518226709945196	2.3789546965377504	0.5795163642112262	1.237371091113575	0.5977406879990921
APOL2	0.11398258605662973	2.6998408098711333	2.430809331689341	1.2916725768109285	0.9976363985008146	0.1752962519592081	6.166898979025439	6.630283113739448	3.877676887006168	4.454798802425682	4.73262406874891	4.397173452417486	4.042604692941714	2.7698807046641116	3.527406482754181	1.364037960985765	2.7383399102129142	1.3787899705700837
APP	8.718912065215402	7.320111476018815	9.550999504139464	9.955965024534304	9.88382679176662	10.254188757072873	1.0176232132372285	0.8525610329743959	1.1341052428038847	2.7183600083150194	2.7553124442099497	3.3732078086936723	0.9683034043307605	0.7055237875374379	0.8046151970126085	1.9341979201170776	3.607925526007534	1.4313723630921755
ARCN1							6.5807317586197644	5.830068071745055	4.6723128532789096	4.884654359720469	6.038511965722457	7.627274423799536	2.822916306291284	2.199530834837885	3.0478755623191445	1.6428630867512788	4.678388469261393	1.935451341380952
ARF3	0.2013237998445336	0.922874183582612	1.4633732628792375	1.9809240796409928	2.7979174346112963	3.0481028748015384	4.283519451229527	4.935031027167267	4.386391383777694	5.598653916887368	5.699451381941081	7.241630531950276	1.868853901096878	2.1297093780823317	2.3560331110795425	4.6277361489627085	2.6596615254358094	1.5526997909930484
ARF4							5.215563970031579	4.479975302830153	4.441111992020577	3.0860194820305344	2.7615166880218367	2.5567138005919947	3.2793040078579234	0.9179073460236998	3.2656630128957937	0.7708874555925697	1.7464748023912593	1.8590539220397069
ARF6	0.32240254925429696	0.15014745801804166	0.6168267199011738	2.0938871305842937	2.538071129739024	2.3510496128651135	2.3488568174413667	3.5825234230580083	4.445506959170794	3.188478706376733	2.9440380672103537	1.2337823177109672	1.8757536635794985	2.2263894074091346	2.5540917312142435	4.147505144812371	0.9119445269220998	3.0525292721053434
ARHGEF2	3.1232174479502217	3.2054734121091606	4.504870444130076	1.6698401160143646	2.306519719160273	1.6497576339061344	5.8663648199538185	6.134170193747396	6.1465572937085655	7.533417791031551	6.761702559735088	8.73450056640206	3.3274603891394388	2.909923185278377	3.336657419442072	2.7263685859720046	5.693913767446188	3.070698141897448
ARHGEF6	0.04346325524013498	2.6270923403500217	1.4431239704934558	0.052258739521533454	0.006068254247093759	0.06583126257006824	2.8544565137500704	3.625060838334008	2.8456009139747094	1.6826591788215348	1.707626581056183	0.5827124242858844	2.8797490182623235	3.4833400683037263	4.029674960759771	1.4087377948247493	1.4144643671618096	2.061256936490263
ARL3	0.6320519302373299	0.13702394731020034	0.6973304538648891	2.090631222417154	2.4698623138489024	2.711053515422164	3.570608113835787	6.598122995620849	6.360386134342267	5.3824910555581855	4.938019391263917	5.048165116444687	1.3690045000076092	2.642175969302877	2.1442263715838763	3.2516237553388385	0.3896382969935303	3.0641027095283326
ARL6IP5	1.4342477021826827	0.5380046755936205	3.31137222856508	0.17065234116879152	1.0167344762632642	1.277770087205344	1.1087020548620727	1.0604747834083783	3.758453018736444	0.7942810009395606	1.2606721897421689	1.827220673108635	4.534135166640403	3.5067782305557564	1.9032432888549384	1.9263539780831551	4.1064171156793385	3.2250394640056386
ARPC2	0.4515384655296155	0.19749746307232047	0.04827083762764819	1.6701004310286127	2.5200306305283893	2.270111672419541	5.354312954200087	7.378583115213521	7.1996788377346626	5.0599280425932	7.633969304966729	6.23661224664025	1.9930808221973968	3.1748270364431512	2.158289310972289	3.4345195661046155	0.5049889922019117	3.1172077766366915
ARPC4-TTLL3	0.2382110956356724	0.7162603726201381	0.3319956982099562	1.6907495047750989	2.672355942513821	2.559635914266675	2.766873580913272	5.1993987681365565	5.5736043665884925	3.7677067488174045	3.931451992083684	3.2600861293507655	1.7775167155075924	2.7190591131284534	2.1671359923271405	3.4646586642150865	0.5528028611052082	3.365241880335148
ASNA1	1.713117950026459	0.6855184571991001	3.7740388412659054	1.517521755009821	2.8506794291679864	2.524864908728162	3.3364506829688736	5.195484381280616	5.7306028928021435	3.1595767442033384	3.479986100683458	3.5592298587134086	3.4825476900620878	3.9228230969123374	3.3299606087990745	2.760440246610562	0.8170938708152271	3.169755077844516
ATIC	2.637419084145172	0.24890017200563305	3.2185960447509583	2.4716903554022207	1.4340849850900732	1.2278193987372952	1.7153482604427814	1.2785043847359894	4.344073993127618	1.7538412015461409	2.3914222822998266	1.9018222046598736	1.5549116155939298	3.0551744766501248	3.2421401247936217	1.0513480559678914	0.5381783876842848	1.4352861056058035
ATP1A2	2.8121717776592607	0.8664675568740621	3.7845509731438223	1.3984760881738962	1.398592681971848	1.6126646873312258	2.725611837538332	3.86249711146048	3.194255163674123	1.213920252980625	1.1473904468142475	2.0008791505277532	3.1475581572546933	2.53804069416409	2.643198752789306	1.3290520390729077	0.7319868214488663	0.5473659373421189
ATP5F1B							1.7885349728622046	2.86314337205477	3.0024091959316817	0.2325042382514967	1.5234939735344866	0.8290542632725751	1.4422364314803826	3.31028876535463	2.4589712432230058	1.756754725385962	0.1227297513940611	1.1763178400350214
ATP5F1C							0.8473104895369747	2.50943399739737	3.5729701235463107	0.967135257452452	0.9560814195764104	2.0006991840708865	0.16948846665543202	1.606074578430024	1.4037941621441077	2.8249092346915834	0.1627522930658844	2.3402823749854726
ATP5PD	2.775091195080834	0.09914327648697784	1.5698983422438808	0.021875233532614682	0.3363990972318733	0.3374835193904157							4.093410284368522	2.7590359165516047	2.85294786718673	1.5226857682100308	1.4751251961902587	1.3051076729694495
ATP5PO	2.520672560622212	0.10980014078563376	2.5699257406371268	1.1330190465344858	0.471022699039239	0.3908640155265232	3.90612736406931	4.191319471182831	3.5876799626058267	1.9979109284278875	2.0064656090013058	1.7881836942234537	3.0103368525033702	3.515348957213834	3.100947309469931	1.204996386879259	0.976117901252677	1.6315548144923704
ATP6V0A1							0.8579538498249843	1.4349945058388507	1.1641243968003587	3.113075368217364	2.45890783434894	3.5088054894159577	0.4200078855802015	0.19624830689150846	0.5770765296895943	2.5321629187792305	2.701633376954363	1.345307575025917
ATP6V0D1	0.3748033479595637	0.033378756185118555	0.4870439007229633	2.1713764853557005	2.387439411145208	2.268484928614957	1.2019456050243045	1.3223953288926829	1.1566591308590122	3.223125122779097	2.115751079633906	3.661532487669077	0.7240683778904239	0.7542940911396226	0.57372722098188	3.1255000153734747	1.2670112814085672	2.63507513343252
ATP6V1C1	0.5613128852014557	0.1489601951796595	0.21521697097390985	1.6552651289258349	2.5152535619994163	2.4658025583498384	1.5860680849221809	1.5911066576854038	1.2588811785780292	3.3288075905405563	3.5068899429436704	3.5501441716529647	0.6931605767959802	0.7939239238764297	0.6463460312989079	3.4278634995773856	2.0119366817945923	1.9304499376244333
ATP6V1D							0.8625839935561509	0.7430102115726682	1.5943468318841658	2.9190978005074952	2.6995204732518707	3.2763774967116763	0.33815615712012603	0.5618926312901361	0.3545396622177423	2.8007988023765944	0.1210791283555698	1.970371553269856
ATP6V1E1	0.7809469489372843	0.036464853125830254	0.4922419991949464	1.6413064912040665	2.4684098022557923	2.7209948402970183	1.6396883895830103	1.1751224013474448	1.2849712740431685	3.937730041367392	2.452369358346662	3.057380753212798	0.6745113338457157	0.7641457365511629	0.6653553870924972	3.322241479696094	2.3171375521113835	1.901991919181236
ATXN10	2.1532818042814106	0.15225095175140638	2.669438584711671	1.0184945132315844	0.4875713730682142	0.028134946609716518	4.803998421906053	3.913491909369725	3.7722278216489022	2.7552261631108514	1.6364384729179744	3.0238693153594918	3.3873843934970846	3.953486733773224	3.378736333159176	1.5614825945751432	1.2385846594555638	2.427432285997734
ATXN2L	0.3898844819500925	3.0752821617694597	1.8090217984580783	0.7545400018990738	0.39684958739484383	0.402714168966464	6.071219595943737	4.060090658125112	4.453981636700398	2.7985174517242144	3.596712508721708	4.518140413131743	3.649062155621761	3.312930593395992	4.021020219857016	2.8218240075756214	5.556540268536227	2.4545358657762097
BAX							5.545814255586974	3.4096635076212505	3.571826137670284	2.791520114676377	2.9999475230609827	2.4720804456530256	4.4937499856832215	3.378010046660344	3.8356475792479374	1.3435177902986315	2.8523876995553183	2.556177503341203
BCAN	3.1229639156361437	0.21062425368831084	2.9500697553417923	2.1859178314993297	1.2791730719363126	1.6158231760945334	5.072268863553054	4.6611022744894655	4.569782029259064	2.84628350484382	2.7660974284405047	2.765051995543628	4.736291631430508	4.363726780196782	3.643904561502103	2.147369460407707	2.4203908554447917	2.534902854127708
BCAP31	2.8190886682723635	2.0327775015258687	2.444598604697953	0.7860997482684584	0.4027690666281937	0.326886936530379	5.051676974765882	3.4381440544551363	3.7913837946995415	2.422776188487753	2.2764798643619892	2.35678120559692	4.166145209771593	3.5289800656283314	3.712684062142148	1.694132578484869	2.205243924555373	1.7045381061829772
BCLAF1	1.3475319184342616	2.9979199824577822	1.9852351817010805	0.6149800714226832	0.27822123911430363	0.22652650351172954	5.956871885386323	5.6126851170958325	5.0439321742638565	3.1925725949169923	3.982611037895005	3.842089416292243	3.877461714727655	3.0487164650335163	3.34246465682558	1.341833034418645	3.0434426864571136	1.2397644481123151
BDH2	0.8038365265162172	2.8426858442579714	0.6982170320281241	0.015051113571515269	0.013486273860601805	0.018960155154336657	4.724846451981726	4.7368260915130564	5.327948457823182	2.5059325163860184	4.270665552650668	3.038873958700361	2.582773663227296	2.5710668080937817	2.7860100523433817	0.761334758930241	1.0436805449850592	0.2946602693066983
BLVRA	3.0615510494619467	0.6973619350503532	3.6241764211748637	1.2179811100750817	2.123448898357823	2.0042472984251094	1.6254938398796923	2.478421319140335	3.3239385010976035	1.2513257978304972	0.7487115143500035	0.4088503920519157	3.1421103980047635	5.1892119237053045	3.0838659035612475	2.0871155727457062	2.6076698274410592	2.4959784888068186
C1QBP	4.586650898756443	2.1636609088106904	1.7610718073747975	1.6772271782642605	2.9481630876230467	3.1048986100076967							2.0583935776521654	0.20452675637461548	2.5920833116270185	0.21364743432335664	0.21562356367132	0.28624861251637995
CA2	1.7091122186847412	2.8600754718230745	1.456237110743633	0.2721168647024145	0.17766973110167547	0.1680983042546048	3.3635075789758218	3.110264859319399	2.876377041505707	1.2011678432170985	1.2131582468596362	1.0087771042005258	3.3534216976709503	3.25159240307912	3.206363851277811	0.9896302951137859	1.406112163401654	1.4945267351014917
CAB39	0.1629087355369568	0.1630959884464854	0.14086096796845318	0.20875177622443888	2.265361910782285	2.313808351662252	0.4337984793478151	2.2220961570021878	3.005288936647416	0.5324450626831083	0.5653480844013825	0.6800962910235807	0.3950765205821136	2.696155515663889	2.005111157497221	3.388068643686249	2.184443706588309	1.00154418460826
CADM4							1.8273563422569328	3.0565988784040368	3.4486281766963454	4.693928283352818	4.454544514758873	4.390507413154557	0.9194054821217892	1.463383021509017	1.234161177167525	3.6289344200192963	0.7867937523591937	2.459734125913496
CALD1	0.5617380671441036	2.9481208015150075	1.5288749328591182	0.10349358568362298	0.42272930695302136	0.2231060862731397	7.133628532948262	6.186649813355168	6.926922515003812	4.538924464583326	4.783616009697732	5.373331264896091	4.5829460146581695	4.1334051585972125	5.526683312475768	3.0261842173906843	2.909590793698225	2.8454509033739215
CALM1	0.20204643215046966	0.06070044018945817	0.1840624645043913	0.554676262405496	2.409414794795092	2.2829985926232768	0.6496033763291618	1.7448190944680335	3.6066904762848457	2.1096912919608983	2.230570394944765	0.7320250313506415	0.37552379566154703	1.0080362295303773	0.5167422338933559	3.0497721044622863	0.2388860973111899	1.8882329040686687
CALR	2.921936433966545	0.14128571291615552	2.0340623660913373	0.6237114961109664	0.5364547702503543	0.5091254899855521	4.497074851992228	4.634714658904811	4.70999452671798	2.806682724212085	3.00859853153451	2.212366980562918	2.7558682655862192	2.9429162565572864	2.9699939332278484	1.4507221880667962	0.19573300657150736	1.7914452124887046
CAMK2G	0.06065980125130415	0.197463047814475	0.041561148943126576	0.6998805389930658	2.300096890681382	2.3402451264957764	0.2502010315724426	0.10541375419556724	0.1669187646581246	1.854441744028706	0.35963775348532	2.6905749631855898	0.14249981489540764	0.17210082612674032	0.17477541620493414	2.417232230397103	1.7467829643909298	2.206331641007651
CANX	0.34731858008772865	0.09200024392209573	0.4040385059790483	0.7569352565175267	2.6540064734980064	2.2836624079753443	0.4205749534579015	1.4642427550998518	3.1541568435333387	0.5759973149546008	0.5679784476846846	0.3059084004627329	0.25892503952358364	3.098155166590104	1.71368238678275	1.7231404473214806	0.15149787832497086	1.1363212304039527
CAP1							4.459561238209025	6.325769788838137	5.9335299609589125	3.933854391270883	3.598208695151256	4.5227954121696285	2.657953782242329	2.920622791911853	3.0390850529385016	1.4298376726868292	0.8702612922238975	0.5561928998933494
CAPG							2.1079750615681574	2.7900033323256714	3.214795219735032	1.593166992840781	1.32155608357857	0.16377672964057724	3.0692857000523897	4.740486310507003	2.9948496415870465	2.225674505587651	2.9835863742226936	4.9594628920029225
CAPN2	2.4543201549145586	0.22992992736049256	1.9350151757362568	0.052715238197097634	0.03745349353069682	0.08580284254574387	5.6902120532123925	6.256279461422826	5.356734741074502	4.111251435646466	3.5037206860402863	4.009541898465566
CAPZB	2.3287932319540574	0.6311846261603713	2.6257356236669103	3.811176782306133	3.0664685948688595	3.2047997253746385	4.713463085019181	3.727417244579617	3.4552217858444165	5.31956898863738	5.656355930589893	6.230237404986669	3.770564078959028	3.18126821296596	3.6241047956691417	5.339410873482184	6.00389997544901	4.109318401837881
CASP3	0.6989910261030283	0.2685426586189904	0.32495451158745003	0.1819261759958196	2.4899192453889785	2.4338764769773418	6.186282348415334	4.5194071020484925	4.009038642144234	3.018057225164095	3.7077410047278185	3.6726051341112926	3.268520234698926	3.2548663928755537	3.496447210867001	1.4337174407091562	4.1167970812597074	1.5722281057629266
CAT	4.151352835881894	2.479681692349504	4.633469909247173	2.5314897958050264	1.888232518715407	2.4673356186993627	3.3401212382384227	3.112743915156985	2.996067498691529	2.021214623235123	1.0011511041581391	0.8705455840899973	3.648541160713405	2.722445831799801	2.8181392510606265	2.3981791324125843	5.325547294804315	2.6636319785928007
CBR1	3.2054830228279405	1.4750017814935297	1.8434702896563984	0.7728022189879146	0.33638163415527444	0.3811400558284797	2.436140906824043	2.8230074784864736	3.101820442427547	0.957393427567346	0.939352272122342	0.6150000552803261	2.943017895560413	2.653253369664225	2.4310628250212907	0.7233348822148955	0.2884137602359141	1.4229530730408504
CBR3	2.8306903655074973	0.04563813311488493	2.2419503229076843	1.2524824313876448	0.4837288763801858	0.5563779820600416	2.705710032155153	2.007201827454236	1.7927644539995322	0.19492441322085446	0.3113342168517041	0.2354466469875589	3.2663193367935155	2.3808691978302003	2.1855023366398267	0.6540802489994547	0.3839936838550797	1.531614114256984
CCAR2	0.2077340577765046	2.928604622336118	2.454827634196235	0.5996030176179825	0.9493192075050694	0.8387283588886445	4.3394700358671585	4.41813495233196	5.395021926843317	2.8582718700769822	2.9334458560636767	2.7286900270321204	3.40100351750439	3.626802987208829	2.9944345352755057	1.1084133315838836	1.9874364823538773	1.2592657418893802
CCDC124							0.08379900682630666	2.8095192771396285	2.7954826205406653	1.3641832310905142	0.821703902989504	1.1495363031693506	5.581843487916439	5.7374481121895125	4.85838531633401	3.0780017563721422	5.074948823113324	3.5300905951432298
CCDC47							6.5915036275525845	6.287037263239241	6.9619680503227865	4.310436363469813	6.835990907849832	7.438509190976628	2.8741811496395115	3.8957961829847747	4.2511648321462525	2.379673413176397	5.326506696609295	2.898739118875904
CCDC93	1.4301244698247546	0.10694390890535528	3.135026300386877	0.8456955082447366	0.9073114546619794	0.2852873536479474	0.7270425093758394	1.865680879377826	3.248863383643162	3.2996183891942565	3.5382187610039764	2.06776243249604	1.0940154671115243	0.9259017597927796	1.3806162208895316	1.1374843207200291	3.84625304355927	1.5598859892381218
CCT2	3.4523886901328007	0.2266539231869784	1.3648999134277675	1.2803866076816728	0.837738354627027	1.1139133528427605	5.931910358831716	6.8498017584964535	6.373104534083474	4.793652513905268	4.656107155173151	4.073330489167706	3.787673968492832	4.186489318485699	3.6591241822879232	2.2842474355356117	1.2854471868243431	2.7054271023078296
CCT6A	0.7305853764918511	3.210313055077428	1.1572048868816585	0.02780676076154872	0.5853033794639998	1.1035048344322362	1.2252307200560462	3.1517454724742615	3.8669448305492833	1.5692601453566448	1.5737143445800286	1.4252020227058473	1.8507939621711944	3.7173410120186254	2.6397153280483696	1.8759138897810148	0.4941710596614261	2.811108762282599
CCT7	2.609008570541304	0.13192538390111036	2.7500994313020106	1.0111503887760644	0.7059809007555167	0.6800688502118535	6.3732131969988846	8.49732600778826	7.914746365225523	6.415696799143182	6.082351734800171	5.778718797891211	0.9343456948585208	3.72364411742322	3.400651268378938	2.048857681686966	1.8564008300499564	3.296094089692145
CCT8	1.3188135064946205	3.164784054314447	1.5804877100668564	0.4685714255648689	0.3441780552173675	0.3553169817052522	8.473614699100427	6.533994863022577	5.962359264384356	5.850109682751825	5.78699486883659	5.490187634664222	5.051209508802763	4.395236678912912	4.241268419200819	2.221177661119895	4.301643408606635	2.730221401990183
CD276	2.5156064750305984	4.8613120444814655	1.723571347652454	3.0246796470024067	2.710208641124229	3.8102426858211738	3.5657032373687296	6.992541893314135	5.081044384914884	4.9326650661008165	4.931893770213243	5.1962783396426335	1.701208022871722	4.466546664888693	1.6736110000330369	1.9571442266402903	2.7891170376245893	1.7950617244008071
CD9							3.1322592203424438	3.5697113754115404	3.3905098707386805	1.5795421504854283	1.2449968382970664	1.3462474037880363	2.0669719467116723	3.259928299478412	2.5648649222520103	0.9288804311722354	0.5059944803141473	0.8853140461155764
CDC37	2.587358704883121	2.0944831575574474	0.6486482462386824	0.2041958447729634	0.040324571406114486	0.217808384084274							0.15303511720538088	2.2238085730296278	2.2456032518815787	0.10054645760734113	0.18729017484779886	0.0236133047722818
CDC5L							6.810243664736443	7.836179788711702	8.394607286870217	9.15765728765999	9.563593633301057	9.571337676039796	4.574529326317116	4.528201734365092	4.658104918732347	3.107752999402375	1.903176613881313	3.471321333408956
CDK6	2.8856446997219685	0.1985402081041592	2.6205036306515916	1.9153144125735933	1.0312662226358	0.6328662915438076	14.464560378301973	14.731413051718905	16.199130803932626	13.498570014597629	13.400387667875853	13.446121307350024	7.240234401573693	6.032301348648276	6.319265345153758	5.498497968212882	4.072580280239774	5.0331650662343534
CDKN2AIP	3.450558935990678	1.0196367281399266	1.3519411947587805	0.6344119510785132	1.6715648744123217	0.4043720314111949							2.689735477071616	2.7739008831335465	2.827733134051757	0.226877912489666	2.2141129688005643	0.9678299936332188
CEP41													4.33307909239828	3.4178520670909487	3.811812431165389	2.4065686054083457	5.333859067234124	2.6146849863573025
CIRBP	3.5741664595910065	1.4034273176958303	1.3170259934155957	0.9572212372828356	0.8128147622584363	2.681741307107889	1.4265976124717867	1.4604056311818825	3.4524960695240448	0.7081396672024746	0.7385864878827959	0.4670734624312641	1.0988998141011441	3.3786658071057523	1.5802767057788092	1.5664325073998315	0.29630553658880626	0.5533650817646927
CKAP4	3.326765343155341	0.3959868222060964	2.4246095538611647	1.1502142326226508	1.0359298645464052	0.9822314362124702	6.3859791043441065	3.630862187741988	3.5186894717207253	4.348332138883392	3.929897308167469	5.1144514916956485	5.574636029809941	5.217747284587267	5.639594026779356	3.924425372166956	2.978179129608906	3.874399756940079
CKAP5	2.7975819246207245	0.3124196615477735	3.2152917245827077	2.5321869430285573	1.383827428815967	1.3661272400570366	6.140207708810808	5.459330627535616	5.171184465495217	5.727900068542218	5.853331473986647	8.227438566173031	4.784597095819319	3.740581791841632	4.596291118633446	2.3904939324413466	5.614405825281635	4.076388851357635
CKB	3.809066846346248	0.9173529592864552	2.8381660165432403	1.2827150276424972	1.5289004577488283	1.6588223456438569	1.0190136312716669	2.0846590908856943	3.381735174611733	0.8663705848091658	0.7706918292165819	0.5127301625999663	2.6958088236221744	5.277248933996293	2.8280619296902514	2.19017868878059	3.0281247353913248	2.6635675376101102
CLCC1							10.759828292067855	9.283667370254392	7.754696251119562	8.110149988964555	9.701562717373422	9.395028653876716	4.488464386143325	5.049905285257749	5.752153143313425	4.44796335634968	5.58884772358889	2.731358857139702
CLIC1	1.5159718304573282	0.93540979870676	3.604246743411184	1.09010040535176	0.6982801838164832	0.8209853390313552	12.292900632539427	9.5928864877389	11.289141441309422	10.334738251617061	11.939374370101492	10.005280538146478	5.246586712161363	6.0652065520946215	4.1293706781974135	2.893853060217659	5.1884275878134085	4.8207123628721416
CLIC4	4.4156933418214726	2.1113000483544475	4.837814370784958	3.5204551243839814	2.5457379702774365	2.686308728290456	11.432858027341243	11.620695835783074	11.303316970430126	13.234295886371624	13.582726995025485	13.481954097976134	9.887315395382453	10.842873268542993	10.530614781426443	11.194829221632297	12.725378438683045	12.381677081230428
CLIP2	2.718248118093521	1.4629986771866483	2.595821716285667	0.5348717472686011	0.4903570367149896	0.27308889966568745	5.230363316281884	4.05330557849626	4.1566804517245295	2.5066894592850977	2.7575557903013515	2.634146905746871	3.676579149778808	3.20461671180731	3.914232175861095	1.3215931200301916	2.23993395447004	1.5974192104878575
CLTB	2.1295814207948323	0.15719235260970876	0.9369775893358626	2.2763790472978656	2.820374913719112	2.8995728359503183	1.7271757264861287	4.363919320740838	1.9369755272599352	3.895750704780768	3.674368532812218	2.624810243654632	1.4583309193591911	1.3374141509986621	1.0601623935708369	3.0882896186385054	2.7850531726241705	3.711610458444075
CLU	3.2239927397492005	0.13295090000162718	2.665775826025268	2.3156116548181296	1.4407431473806258	1.5040255141825103	7.524962023972173	5.16462415197899	5.455106423857546	5.4608520311887085	5.074596400323258	4.233597298619913	8.1890223952403	6.219810066359256	6.281674872830224	5.462650095457165	5.672603078877609	5.091761174937493
CNDP2	2.648142038431826	1.6589724748265955	2.1477397023806017	0.2669681195518485	0.23154566819612096	0.2071121002911944	3.158998596829252	3.0111204532087106	4.116180741889081	1.5708403335842736	1.6489502954157955	1.4487372613931822	3.0088877774956866	3.4301576668673777	2.7065155579973186	0.6853714739710602	1.3925862607062267	1.368463866229376
CNN3	2.9587572727848586	2.6872729844098133	4.158053493138281	1.6874419038279942	1.5042841414028447	1.301721117535135	10.335099206580217	9.285941483018123	10.27091363000896	8.278866066863571	8.126893632001117	7.88477464404458	5.5077317828154255	6.366102295790153	5.570982389930814	3.7142789690899938	4.860210103474457	3.622041003173943
CNP	2.3107600168804807	3.0074883809038195	2.6242016026911994	0.9337514576303838	0.4311922435557483	0.7678619703998601	4.4786309197877765	4.898326297404647	4.2681092210119145	2.659628075581113	2.4334625929564577	2.674401023546205	3.006291386457628	3.2357196063545963	3.0618949209466733	1.065655890225046	0.7990510143644213	1.6431895713811469
COPA	1.2669470776077951	0.6070216836093669	3.809356631406315	2.1858503067119326	1.4792388001410066	1.687517351433104	3.2771605670669683	5.812321238835024	4.7988483558382455	2.8696104443879467	3.517899541424214	4.323165813778078	7.3840998278841745	4.777632510696331	6.582815622415238	4.687365874982966	5.2813841851754155	5.101927492835308
CORO1B	5.6292935785616836	4.746056440729936	4.8916502132787265	4.276234710258667	3.283448472014552	2.6673256490481805	6.0980093357730425	6.869605610033019	7.312283866964598	4.874990660739222	4.6423884766857855	5.25669916864629	3.075440481902841	4.397647293230385	2.7919172575393807	3.055831692835892	1.1375016136390277	3.7289879675128152
CORO1C	1.7232885343911757	0.15249553831679294	2.996460342741522	2.9196595245872667	2.25838368397278	2.862251033758406	12.33604914827924	11.650203386638045	9.69789378196294	9.669626366609748	11.146850778432784	11.552943677536847	6.732961730756048	5.996112452018275	6.1041463623274925	5.2927349815766815	3.6240723241185426	6.168834461435248
COX4I1	2.1235746205161656	0.1285032658731136	2.2651735341794623	2.684883407832192	1.6953818878745337	0.1946442255892458	3.4032568706842814	2.5957273347625254	2.414791440376934	1.6895622450812198	4.684776867416549	1.9872185089118937	2.4969403303402755	0.30456994235022666	2.6960694416682527	0.8368188582112064	0.1185454366302081	1.1456164273254594
CPNE3	4.048243908301541	2.4728732708541004	4.5712536389260485	2.492306077986909	2.4082173392803283	1.7520552577022368	3.987722748973377	4.9477025050334085	4.633706992883488	2.7278379053356074	2.239991355347284	3.0040907901192395	2.5084226780151027	3.3121647932600653	3.4114873673351767	1.0504222359412976	1.0621901579100663	1.4148520631431796
CPT1A							2.1230975598479325	2.693835258076426	2.23964191995804	0.29516309853180034	0.3228252346760967	0.5501332255454	3.4604542699922143	2.1202973789774187	2.565461694794576	0.2197740099190789	1.4978255294046348	1.600987565497228
CRIP2	1.1339607344487197	2.879801394177466	1.0210446061451286	0.0781444876286846	0.047284762975306524	0.11841078999833853	4.754834364079106	5.358588137796325	3.146139792034598	5.760075130835338	6.254923140116688	4.521574212921945	3.3239340942572637	1.2535108951404308	1.3955412641300649	0.6991569536118756	0.193883530500518	0.7394635867547451
CRK	2.975409414629342	0.1559410330298557	3.0917294460841065	2.8116237330184948	2.2190654690728406	2.527479912199072	6.6063914674288835	5.056906563841862	4.524989824696533	5.78965965280308	5.1932490901728094	7.475575583863616	9.959584313404905	8.20104273198264	9.507204149141007	9.42868936337977	7.381774408357147	10.208190489179467
CRMP1	3.3744812011063376	0.8260621377421834	0.5845718014273342	1.523580919888074	0.3556648186867709	1.5015802512996694
CRYZ	3.4886463948521915	2.010395256818958	2.5219964392488654	1.0744656450894672	0.8444997744916359	0.7293019122597082	4.360356286496376	4.433700226862889	3.924090799872176	2.2431476803895984	2.2301000839102807	2.3239028907373664	3.204970633515537	3.0011688683680515	3.2466746947466367	1.0704434471790838	0.830362556207885	1.8821276902209343
CS	2.463515803049689	1.807462308486086	2.7745733221458666	0.6491534371337766	0.36340240529652185	0.31590396142486044	5.098723725019032	4.427528406666905	4.101747325058627	2.4676124354477937	2.691994338958446	2.7567840825826098	3.6688250421812807	3.7866201491062967	4.178846372563204	1.4087724825055412	2.2386605342909918	2.3227613934767546
CSE1L	4.2946600772004375	2.4759206474642044	4.2597197192347975	2.1738452745725034	2.1629774872652487	1.9213205217968352	7.588553998921967	10.66320000744048	7.994435965426949	8.34439372761829	8.567939486309006	9.2237908402882	5.980771450019245	4.340882885094353	5.107950673672452	2.8183365437724883	3.7029412258206498	4.283941476486419
CSNK2A1	1.958167477376953	0.4693081584534901	3.852010416534	2.587729570368317	1.993921238475962	2.355982479413205	3.2330972156008952	2.791268058642772	2.5478869189250086	3.205040478897592	2.6688250209281583	0.29523146060553684	1.4610185072154864	1.1327915565193758	3.4782589356827565	3.445821772664491	1.242512594240532	1.634022136679518
CSNK2A2	1.9611830273598376	0.8331332799000708	2.3204798413539702	2.8046181728085307	3.321103014617712	3.9624876870612598	6.009135413602929	4.085799118210996	3.442338537882325	3.5655405818143246	2.7941342461888863	3.9076915487501225	4.121299592850477	4.220648248658247	2.5836877711067405	1.3229355757535732	2.5165547907489882	2.7228304645777204
CSPG4							3.047216424247659	3.542885515228634	3.4417105970605886	1.2345271830582405	1.2223477568585617	1.7291017987280783	3.04360971032337	3.6603061421180216	3.2716655727640487	1.4572959276311481	0.8813798301670533	2.1891053674682053
CSRP1	0.31911870722233754	0.25889657133903626	0.28597408828886794	2.3546726594383682	2.53617639775012	1.840588137483712	0.3680157966810088	0.046380514697142834	0.38889053311488003	2.225598031212931	2.0542702412534197	2.4472495228441	0.33447635842768736	0.3580406851226161	0.4144682192490052	2.7882078906215866	0.4745808453948415	2.173710131517933
CST3							3.750011314732234	2.8246128947528235	3.64266959817006	2.464354867100264	0.9167304688416652	1.7648907832708651	2.362056425662848	1.9535552884882323	2.8647757234259124	0.32549106090015345	1.5443187850135935	3.466923447141504
CTNNB1	2.3586801672102147	0.8695196116832731	4.313577161284582	2.5348644467319263	2.595380089819514	2.3507556914750314	8.163241869062638	8.562791443365644	7.3808064636617505	5.875972098986575	6.492769639414378	6.21384788327543	4.907466133771377	5.270657913754598	5.6554357497802	2.9147366633109497	4.730371727564871	3.340542169425277
CTNND1	0.442469931324384	0.4180340561344933	1.2695844660312718	1.805720351163267	2.9856396099483145	2.691611954817528	2.8382921428870183	3.130842225095666	5.279635008904324	2.4540392164055214	2.3589943113999516	2.6363202501632803	3.0324004352169447	3.655629926738735	3.036733399007597	2.430846064613453	0.5265937500678244	3.02696489427742
CTNND2	1.6381849097634262	2.8023319624124583	0.9395020148617776	0.1072570347136891	0.09203895430603322	0.14443265167654326							3.2624250330543534	2.3306990870858857	2.913950109223713	0.3403238924599177	1.6974674145183293	1.2090122475266565
CTSD	2.124023100367209	0.15894388067659004	2.799157300754044	0.9774729031003786	0.3792705228478348	0.29551237634429844	5.033222548092375	4.189148839152866	4.839477972026115	2.8364719546982013	2.8564568101312737	2.5904459416667613	4.317424455126227	4.140086092119251	4.087651690284189	2.1842544573350304	3.038589508738122	1.7713379482899925
CTTN	3.347798907922692	0.22046555324887174	2.7468856811590645	1.5274750703423576	1.7620403896072698	1.418685801555114	6.233885687960122	3.8706596627609744	5.5049281861734505	6.329838000307536	6.7061760297930535	6.7829898458849405	4.643325416131575	4.540793521728932	5.071803128737792	4.628309202250046	6.9352338582275905	3.650838850849359
CYB5R3	1.852967172260201	0.2499073914055704	0.9956426212575714	0.5099493977224167	2.6227576542870765	2.8485480852830096	3.105381329893764	2.1262365216645134	1.5532566099262972	0.9649633374630916	0.30256967893069137	0.32891860364584113
CYP51A1	0.9028992630350036	2.8505573183051944	1.8266732328026904	0.19706340579675632	0.2403040061730059	0.18300817035690486	5.5048618508564005	8.076105236883718	6.525570878034985	5.649461184387796	4.971786605930662	6.4818332648545	3.495655686190407	2.5276403163590295	3.7753059215877283	1.0954822495346384	2.3042100112558748	1.3123971311380631
DARS							3.2625738047346697	3.4494034343946343	3.3449750600902872	1.5076175808253285	1.0397316896657285	1.612168406845177	3.4115627598917206	3.1233674077806914	2.7593802229984576	1.9287934495492784	0.382802955633414	2.5988904008680684
DBI	1.0163343015914463	1.7383536577882763	3.724896805669498	0.8345549310457021	1.908016191001084	2.788650892168376	1.7640862792981151	2.3326785574223354	3.094721619675872	0.6206585252840167	0.8388329548278091	0.2817476327838823	2.847407193693268	2.9647178966382537	2.9621001709861723	1.5418712416109246	0.2079729008503073	1.8381222529533303
DDAH1	3.1163487263863385	0.33172864054872714	1.5501454441540266	0.7536801673898758	0.3779443107327061	0.3920588959922914	2.8669147085669806	3.332617512403733	3.3977457038099925	1.3871470185506851	1.184935989535404	1.1284050726698585	2.786031013133861	2.7615217297319825	2.6301515275553267	0.616512790989255	0.6104610259493962	1.0106424448759128
DDAH2							0.6150106017107108	1.7257261842119012	3.5025669102591004	0.8507834523488574	0.8506504196435718	0.8962513298437672	1.357500499633587	1.606900595554788	4.212166688312725	1.5617280366655786	2.2256112839866544	1.432392250086966
DDOST	2.5752056544726716	5.204810383331886	2.963118998172436	5.111398234935333	3.813275970879456	3.4494927935521296	2.709645687057998	5.5735239106315415	4.931601492851756	3.3015524392885136	3.3204353874038026	4.204381859317803	2.1365806149633406	3.2703519494001787	2.8149586336609	1.7229030505166951	0.5518445649774268	3.475752359045931
DDRGK1	2.620324217030753	0.1042428280951003	2.5601365613207863	0.6256109208900806	0.6826105644246449	0.6216879551335459	5.525047600527066	3.357418008834505	3.0464635914578366	2.767007337202924	2.8132321040518944	2.609032018939536	3.774517950361189	2.8122355064074283	3.7075915936121735	1.4849871019615952	1.8248150985053428	1.344949547691251
DDX1	2.639530697895625	0.9715428478865524	0.3235272863638838	2.5368847244372232	2.0870051192862182	3.198637410871888	4.732861058984207	6.638056653693849	4.1750716206196685	4.177253635236857	4.499200449450006	3.3919980923185027	3.1947794118498525	2.6938397370597267	3.588677667490549	0.9688369962666176	1.3112653922057784	1.4701877863668602
DDX17	2.56544466116513	3.2294891286206378	2.1918895048174303	0.736739994767356	0.83133852268455	0.706073282654929	4.673373650301288	3.863021537306988	4.3144275590775685	2.336831521628475	2.3641028919444347	2.317658678922257	3.5733421749133765	3.0034245204580725	2.7527276354119707	1.3585701656859828	0.7437445764132175	1.6186430757040062
DDX39B	4.3118990787152365	0.943258948074451	2.3907372596183167	2.1017964921232584	2.1336000528244514	2.096146208779727	3.2998292459796184	4.842664980980082	4.681018119631773	2.582921531613272	2.5763583016756586	2.4399170708599196	2.8719696042054124	4.042355910733752	3.244784126261982	2.1715870931247467	0.9748515840863992	1.7958311969677545
DDX3X	1.3611338638874175	0.4916394077349888	3.743236985987361	1.5108267496028327	2.2941367994662167	2.0491305297289792	13.034735110913873	11.908071279983414	13.12768293796273	12.345381518852262	10.167527687130919	12.653370848539918	5.699906389947648	4.6172869026376056	6.429549396509577	3.691411318500681	3.8482797239905966	4.179329503664419
DDX5	2.4917789931077543	0.1353387316400116	1.5148942138900512	2.5876156164236184	3.2359082297157347	2.4491866815748424	13.109886400642324	16.347748897718787	15.452890512479534	15.522537003596199	15.579919378288011	15.249186390782919	2.8840066112805296	4.075894535363693	3.722544425254226	4.14606198571384	1.268795953254558	3.7529947781324826
DDX6	2.928835272413084	3.0252146347329725	3.2103920432805566	1.5269023680800775	1.0226212980575136	0.7821793126751372	4.289700692425436	5.0942794649157594	4.282728170631159	2.565431850531063	2.3355389735654346	3.199046108887565	3.9710724258080017	4.922583475688172	4.426153399348878	2.6611170365813286	2.1870490830070377	2.8151132693119885
DECR1	2.392692125510592	0.9304749293794746	2.9870076706230453	0.5310093792986228	0.4981221459211598	0.5319044631927367	4.260917095670007	4.173420032879897	3.3163653110432176	2.22614152419615	1.8624458633786307	1.9773547326459755	3.0788785320731047	3.2626820572600845	3.234873827259535	1.2408374783243548	0.8383242144033498	1.6931946843186343
DEK							4.6241805620297765	4.358319850370101	3.894511090400408	2.095138928558069	2.487164706207984	2.485049924399089	2.6884258010163555	3.0849600315094845	3.252934086897414	2.0216025405558966	0.24179255433563146	2.103020987794052
DHRS7													2.2268303538330465	3.021569555010297	3.0363025694822596	0.8096327031241173	1.187361627905852	0.5991355411723194
DHX9	1.375581061118797	0.374253990994424	3.396251237180852	0.8493036497242014	0.8342898407815038	0.7227527663301196	4.56786665280283	4.9350054876038065	4.9453530850338785	2.6300784105216106	2.9027316751017467	2.9988172239989628	3.0344781208844904	3.096010381100778	3.1948850659606864	1.1909860275052104	0.7972958852796258	1.4540259902675547
DLD							3.4817495322849448	3.3018416918606635	0.8320035885439323	1.5032316290575256	1.2761176975408852	1.9953992004028136	2.894888151429153	2.6880151425342387	3.060310116394686	1.105594314103725	0.5865655102066933	1.0713100539387843
DLG1							2.6241551893530914	2.419787308871765	2.245907653611555	4.090760297505709	4.222282940103397	4.797147001581316	1.6729731275834472	1.4144570642692695	1.306400565934811	3.4346096256895935	3.7612167879085288	3.0232189097705464
DLST	3.1543309310736944	2.2642215246288644	2.725460430570832	1.3746168717818443	1.0396350208744043	0.2719765015190935	5.161694202158522	4.065767329077815	5.069054996844238	2.877638627921105	3.0194486601873045	2.794735315989358	3.2148205888064423	3.0344554617934563	3.9965996229053697	1.7016932403633722	0.9821216457600902	2.3192768244040334
DNAJA1	0.1976998156815748	3.6127801471504095	1.698521432217486	1.722179446412694	1.7043518975482572	1.404811951665645	14.539152548739276	12.955322181480133	11.180347248937538	13.345710095795456	13.276304857961481	13.468717766388865	10.657347670506525	10.919644967478387	12.431492090128868	12.634408323320065	9.761329576276683	11.143427943880294
DNAJA2	2.851428398548603	4.6188966645485285	1.4462399528790493	2.23373116039375	2.296435805805197	2.047516903318774	6.713119183043591	4.769581713828053	4.761567173547856	6.074559440051536	6.53474076308398	7.473125010313464	2.9917778451562054	2.429052480698687	2.755402231831953	3.1346550538897366	5.3153302879310855	2.367650432202153
DNM1	0.10891076098508518	0.10430014764658464	0.03941936122515749	1.4263109156699838	2.195244877352676	2.371373464427099	0.4462962147378873	0.3716429852395531	0.3651320481447863	2.3802678357235307	2.2482495461368908	2.532277399999146	0.1556410228136779	0.16690745513117794	0.17479343455212126	2.7343131456636165	0.8558065585764871	1.9399683069221256
DNM1L	0.6053871170731204	1.6423945187035265	3.5560710117380934	1.0210316612561314	0.7007609444718647	1.1878253150822191	3.015629466551807	2.8398651248380355	2.142834604368304	0.31171843447257513	0.8320080770211224	1.3695836708748188	3.1447199919230924	2.552396494370148	2.795693641426692	1.3159146226803	1.4963074394905065	0.24995039108718445
DNM3							1.7124791674032855	2.440153959028434	2.0392614747739115	3.224877226395257	3.2159648293515897	4.752598698664005	0.498925066932034	1.0756279533662965	0.1907637796869024	3.2699890730709185	1.3178063606669768	1.7613431402423596
DPYSL2	1.3556272532174491	3.147687366491258	1.0244299781321249	0.15516501991911005	0.4554885203514669	0.4458950706872311	4.2698939098365996	3.079772361285699	3.607912925290937	1.4222037751946155	1.9466376898370463	2.0882308947439028	4.009279076046044	3.975465229221769	4.383025729478953	1.9235961137633928	2.2388423037623286	2.2976582030044317
DPYSL3	1.7827505327934765	3.441751528938352	2.0456382554668404	0.09180608758030953	1.6009543247698297	1.2059839967792407	2.387237657796065	2.166253776563538	3.13092794541302	0.4031519846976143	1.0615378237892321	0.6013706884427749	6.262952299188334	5.677712338956153	6.0719278035840105	6.635992306507991	4.978482902912087	3.627158855896412
DPYSL5							2.153080742852343	3.6449229544876895	3.683575028776178	1.7727717122225255	1.6379312613736037	1.0579161324017616	4.501780832991424	3.992328933672601	4.691132183850868	2.385364478797102	2.083904566834144	3.198118282057673
DTD1	2.019201807467956	0.1360904420680215	1.6813850646040074	3.5481863207780138	2.19556160669378	1.746236846326999	6.994485829863202	5.3467180219524035	4.8250161105419656	6.354007487878658	6.910947890032188	7.742375832308867	5.999906567634738	5.206603413926585	4.767671381541959	6.972794671879356	7.674385523774444	6.58800892589957
DTYMK	3.2587768029562683	1.4390754405771358	0.15073342068902876	0.5045718982544048	0.9419259577361804	0.9681289820834988	5.298875486602571	4.152846968419566	6.717392330977862	4.0278094267813564	4.400451518347368	3.839821238368101	2.66340780465574	3.2935778092926333	2.740221220466817	1.9490989909854617	0.15941288276931811	1.85499914971134
DYNC1H1							2.067309248909032	4.5733432290947	3.781471187357487	2.128370976183543	2.0219968674862563	2.2533109614323905	2.6893392070281927	2.786510001239162	2.951650674846425	0.6153421796920449	0.5669687521759813	2.190666056775038
DYNC1LI1	1.963052519168572	0.17533475267170967	1.6721151921896689	3.266148961764302	2.795774999500534	2.6024220320443527	3.7179560575051482	2.7434224261444755	2.4763252463785723	4.587908418976557	4.4963010274789665	5.2330607758225725	4.8491315230967125	4.518745577946375	4.256260664200264	6.6044247617925445	6.046801180652169	6.744162533440551
DYNC1LI2							7.146095173044699	5.061486430403855	4.680495917135573	4.272086719833308	5.855920216625467	4.399897870324155	1.8531328849297402	1.341349614104854	3.217458676523492	0.4633240542533325	2.7197557024189982	0.7111377370598911
ECH1	2.38552998947016	2.61898677094033	2.165168110656543	0.6877470537579872	0.32196254964484083	0.26502007676059186	3.4041872947347205	3.2738112128889862	3.3460582523393114	1.5211472733653941	1.30611947959937	1.2245919661992235	2.8930992707391137	3.362250603539675	2.9495731261121185	1.091529319746292	0.7483048691430422	1.638476158799426
ECI1	3.3443828833219467	1.9655250714658905	2.3859451067868416	0.05261061643106516	2.311887788238996	1.5827150933221732	2.07201398812106	2.663665092200227	2.9321740398903007	0.8493460971730837	1.371343117698924	0.09027056147722484	2.8240858976567282	4.014035151596511	3.038398699741286	1.6413653717277894	0.9404014815789884	2.0766299448320056
EDF1	3.4879252925653867	0.2430800644126279	2.7126977596753568	1.699499197010169	1.9135198556989241	1.6750650857516165	3.535025902460553	3.3283739349108683	3.7450105898426767	2.0034270216489096	1.8583864023235068	1.0575578055417445	2.1153490217262583	3.047356631537583	3.4466233426151	2.004279163915976	0.28239444356658616	2.0849886203187715
EEA1	2.249513745117312	0.06123518598046704	2.3823616631937146	0.22015795013001888	0.22373588379127207	0.30115572152894604	3.080643156799788	1.9966288767739	3.496779430987357	0.6428795861848153	1.6712566324084028	1.1979777236742295	1.9695181588829005	3.143710817365753	2.631081998080233	1.0923657349488545	0.2730882431350156	0.9420360979076959
EEF1A2	0.04610171090400637	0.04940432197809904	0.009078769975451009	1.690741691230383	2.3350557543041917	1.9730394390814217	0.6612626892389055	1.4659760618589917	2.6118990616346425	3.015172395554641	3.2964889663269354	3.336689479384685	3.0593306849343533	1.2590289938411452	2.4547607432120824	4.273052405286128	4.006147286041021	3.2176354572838903
EEF1B2	3.2160816453262497	0.12906546262144353	2.3643995937829625	2.405042855412935	2.9676440185564137	2.3782375649464567	13.087845043479915	14.567055664671653	13.114711330172705	13.807615314945393	13.258116540155575	11.266000472933033	4.121129245477513	5.266849553615729	4.083924701449768	4.6455004326320894	2.025574509686983	4.302321757288322
EEF1G	2.4287715040059794	0.4026205332456781	3.8031389776210784	2.359162109146182	2.4151420477544376	2.643175332620425	14.092249528343885	14.251491611664708	13.890634389404132	12.001689373544695	11.802897047796293	12.678182458071813	4.0947933349978785	4.9971336039268985	4.281749953413893	3.2135784722202114	1.818179580655572	3.9187863230155084
EEF2	3.943954128635912	1.0636960279718757	3.2950339489060454	1.8703381390106704	1.7549758992851043	1.7526535179895752	3.4709471569906447	4.909147464006024	3.692604230767084	3.5677627877458	2.272978224653757	5.314868762115824	3.1520459911097345	4.40805443368237	4.68018370301904	2.318722261036433	2.1221425132056497	4.112162757359707
EFHD2	1.9206023615744647	2.8290082776297067	1.531053352788203	0.14114686963013354	0.2264855408550845	0.3920291380088231
EGFR	3.0903147317115818	0.15711177849094152	2.337717837063733	0.7721739496695522	1.4175469011815998	0.8247456724440817	3.5280700577710866	4.114987942305501	4.237666437467095	1.9919130050595275	1.829489878355845	2.2515685041170888	3.425561536353753	3.3331055309532576	3.3211110731825664	1.6490629763099172	1.0173134009577416	1.5305772849326538
EHD3	1.6459125406117012	1.1027217494253148	1.7585044295889063	3.6957247416931622	3.2234246429757185	3.4055091977548075	3.6489915366345	3.4560073183014604	2.9968790391665414	5.108507148092874	4.063726536883508	5.888679829966684	1.9273885927103505	1.1618761853626818	1.9001242497462765	4.016693244260241	3.454716111163425	3.1022311679851846
EIF2AK2							2.057697557421484	2.4026521154979155	2.6082640298845563	0.3231160804127005	0.33320080157053555	0.5002357792098806
EIF2S1	3.104904080045558	0.15029969224079212	2.9228108988950408	1.6696569793410017	1.4789019812491002	1.3559071310097928	10.036929964232536	11.53668660322434	11.525805553899989	11.345223136455875	10.246849190815489	13.085095227156847	6.424932393978457	6.0246809458821495	5.707665092639298	3.5613558394777014	4.907659297997078	4.303760357054351
EIF2S2	3.6362021847796338	0.3890439412077848	2.0097943052114	1.4195059413298172	1.3232891333335055	1.2286211991914628	7.830419710953567	7.106309200651685	6.260107804750548	5.3831529249122605	5.234853893322467	5.240059932378592	3.9769402223024426	3.8469390631685902	4.846616574199074	2.6168599068292333	2.4353672757841265	2.020604860842255
EIF2S3	3.5765191553421816	0.9719114546260365	3.9943843374752634	3.5088926085314958	2.7217711328646934	2.418529685444312	4.903312484017921	5.550949238710666	4.845938067918637	3.0226525160078186	3.3249387936568398	3.1320111442356207	2.6820078792411053	2.836517305640552	3.056972689241465	1.5603587136804822	0.12950647056261555	1.834077295394896
EIF3A	5.711220894702644	5.3817770072560664	4.228435548064913	4.408006172720532	7.266040198218918	5.121767587269762	7.8999371874975814	10.725198011384363	8.140749916500642	8.903998042547574	9.491308700599816	10.030139492260057	2.449928782694706	3.367978503051709	2.8604647345358507	2.566971785114585	0.4338656446224139	3.4177925714167685
EIF3CL	1.3139737988940738	0.3392523812442174	3.624574488143218	2.188128456313273	2.2143697672967098	2.2282340630103463	2.638541311137792	3.6537664103256535	3.4311723451492075	4.8461703814247485	4.723420164278561	5.612557025409135	6.323941854820689	3.775669863666833	5.474884927001433	3.522797573925162	5.544779036961319	4.639854586525337
EIF3D							0.22041263645197234	0.15761561968940951	0.07366752387324285	2.327069868567877	1.813135573074256	2.2308795098833007	0.44252571152901343	2.051977649206658	1.598800255253509	1.7833288344113103	0.2092393528741252	3.1831613641739165
EIF3E	2.1402607744511943	0.3854567805909579	1.3980631117933664	2.0288138049637463	3.476552266330667	0.8492656308107164	1.3823956888073154	1.1520185439349877	3.536244142284116	3.5809580864565724	3.2387136780822465	3.0381632993666146	5.4391819091522216	6.532781210451483	6.81207095227927	5.901736666116984	3.714240783674248	5.834183110856572
EIF3F													1.6572822235400917	3.1010171900025725	1.8503695418549733	3.0256233206525613	0.5278843135267356	3.3442960687697663
EIF3I	2.869771341758561	0.14407786113607154	2.6636230975783497	1.2370179376996362	0.8656568829259482	0.8007848508221092	10.717435339985515	9.311880842089751	8.552108970288062	8.069464658698985	7.905522646339445	7.976541606755518	7.469180528391974	7.244206971560588	7.11153377067224	5.417165974928375	6.305927643866871	4.76774459871774
EIF3J	4.788622536101898	3.848821714051964	2.0188956836449745	4.561733512885088	2.9171266735168837	2.7522039158947584	2.5282446062159893	1.9676342942065803	4.640772440154104	1.6297685975381242	2.2617591262919987	1.935159348801344	0.9047860153042332	1.3812473979611888	3.718998803707117	1.4531931284299358	0.6306925440301518	1.466227802229644
EIF3L	0.5205857457894851	0.5207949476384203	0.053277284998460905	1.5195322079234472	2.651621994379576	2.4648010105328213	1.0644116339268108	2.2849911760002533	4.12005397956261	1.6727319440936903	1.4680763092106763	1.5929824417763958	3.451203658718668	3.698630866544748	1.673311671415739	3.252829969572872	0.9325035240901868	2.5417538979600622
EIF4A1	4.92523177890725	6.709806757197225	3.5491900598379997	6.047190938568593	5.676240841659805	4.971589394219351	4.38181048747194	6.148743982842956	6.0817473446914185	3.889096591808601	3.7894318005597363	4.061381793240092	1.6098780577444831	3.151345657256027	3.055969676618764	2.411893763425424	0.1918814244621618	2.0181960506444967
EIF4A3							5.763873415962918	5.12268396028547	4.2537991651615235	2.8382766889508573	3.2735042805560317	4.260812240058765	4.910295078028204	4.383178017990014	4.5344716061092525	2.1198624331086697	3.509781613400241	2.783823801471975
EIF4H	2.6482166757867383	0.39092018768898257	3.5748476561341858	1.4786780383104017	1.8955696503880224	1.4747190248955362	13.16054036675114	11.037326314697127	10.741811553546924	10.397753816848759	10.42296233806612	10.246113452668816	6.215527527016302	4.524637000834134	6.052588050120415	4.0704173144993865	4.592986084023764	3.4662711570834244
ELAVL1							3.455142034847809	5.5073505557907705	5.779438316721146	4.4645176870852135	4.053311765376039	3.0378100441977605	5.176525491653794	6.040722782720716	5.530244663363822	4.2121276068338105	3.1106447387161715	3.9747315058316803
EMC2	2.9469326816553463	0.181097846454871	2.7190982963592245	1.5157528221466008	0.8515156372630824	0.9838120760002798	6.1061329659216526	4.23082787202833	3.815026950571188	3.2943099282088166	3.3402725782422467	3.2625243328482187	11.826272783329925	12.579228075338204	12.677389731825272	10.764012778165203	13.774511448135215	11.215392300578554
EMD	2.5064783116361222	0.1014616637870388	2.4126164655398865	0.5100312954465002	0.4517337176791034	0.3622035285099403	7.238490434387715	5.014458702012775	4.391396410226088	4.51554848323558	4.456136546248709	4.679623612423642	5.410792128159035	4.7131173965324855	5.798899314108392	2.7813784744908947	5.056244177250634	3.9832670302523954
ENDOD1	1.7947653556204095	2.675326568170478	0.10738996612494864	0.12180741324655815	0.17012072548165938	0.3655743546180608	2.735792338373214	1.8249472629397845	3.2777149013238884	3.2904764619536233	3.453590567723105	0.6669559554284389	2.4457697179523774	2.9891574082582415	2.7345261021368716	0.19127314487199265	1.8789550378076103	0.9477509694790088
ENO1	3.5070958237105168	2.7915146981115457	2.3242970851750013	0.6753987112209874	1.1298220366149665	1.2942633694981809	3.993231512462483	4.583361032178567	4.907655440576204	2.5861695578781174	2.6855894359415764	2.446417380500744	2.5742844948364496	2.907565631155641	2.787075990910912	0.9633115717555804	0.2466646667634352	1.4971314650566978
ENO3							3.0860796365289547	2.9197246700526387	2.4698785202504965	2.4122587509678777	2.194004641647001	0.06002421084655705	2.9837346728232745	2.527392671854417	2.771330938016276	2.5971350104751685	0.11660991542532995	2.9372872925793083
EPB41L2							4.9545738654643126	4.083646944760667	3.236825703253904	2.164454189270961	2.504635525326601	2.432789007948016	3.7417224237977407	2.8461380243405694	3.806057623894692	1.1529977814535324	2.6127603264503105	1.5561754577204632
EPRS							0.10551061556134296	3.204335542082892	2.2502395046546657	2.3976645182538454	2.547661512117492	2.8685853492278253	4.8951420892049216	4.36976926472931	5.060401962499749	2.6772010169864062	5.8815823091369035	5.187712997287322
EPS15L1	0.5457069418200097	0.2114136890582361	0.4971558707694343	2.156241244987533	2.5765744958858945	2.4422251759333307	3.615107179968655	4.099992527467348	5.1338630907284415	6.01542998510301	4.698544452530038	6.4602243002579005	1.5590511909819813	1.7316633354369846	1.9274119328566204	3.5476649311255484	1.3766562734803038	3.909507772479536
ERP29	2.164472485802635	2.270435235759197	2.1901348299096868	2.380208514985422	4.955350524701888	2.4090588320176463	1.3686842570017308	3.028688025937919	4.114634229206213	1.6466767270661993	1.9753402073925463	1.4127459761287433	3.620549345538175	5.539472183418698	4.714039192907238	3.9464629228197934	2.2963210125490154	3.7263177193553974
ERP44							2.6995489506642287	2.6052219662583704	3.7540172569223063	3.904836296494728	4.914120459814057	5.258059526537443	5.743188520686054	6.401871849306311	6.138065293859452	6.8473252098380994	7.8501685030649675	4.579427647859378
ESD	2.6782603190006307	0.05836268336684644	2.5180884650191917	0.9748654167539832	0.6315175305501834	0.5609293283553012	4.215092199087536	3.508992239455893	3.0826333720295733	1.8943881721597915	1.9314159029293039	1.4084497851305835	3.2313024040706737	3.166341728015577	2.8201377389374183	1.054244135123827	0.9659886326998712	1.2716001585501104
ETFB	2.08302777136766	2.9466535379964536	1.911593208108657	0.059932833917779975	0.6878773262916398	0.6400349266215107	3.0399957109957274	2.747690401063537	2.8087860163028218	1.8202988928529056	1.1441329281951125	0.28406349728339003	2.5784181902688457	3.158263670371581	2.5385055617701044	0.5570938057753108	1.6870016517844804	0.5907719976940021
EWSR1							6.481937153881093	5.134132236521429	4.170221889070123	3.938192991270588	3.60016502972307	3.8366349653732414	4.517859483912046	4.2364439119921675	4.557967595970911	2.9107937110507365	1.8719693442073404	2.9477552282557578
EXOC4							0.3892404696531313	3.0062087010363103	1.7363902912398783	0.34323714346109496	2.143107572827412	0.6118644374823785	2.464233194547074	1.6182218272181876	2.493113767641061	0.2074939994267684	0.3534701270609629	0.2724963941984082
EZR	5.419090162245351	4.333360476822726	4.525975850606434	2.8023440083312443	2.9382145100453267	2.888427774741765	3.7448597491557316	4.153196053057741	4.456798148636911	2.1851008401469967	2.126597704862356	2.1731471283461627	2.843168231729064	3.5455452250276136	3.536207560725162	2.023570744981825	0.7207455305130754	1.9061453748418888
FABP7	0.3249957171101475	2.9881289222184804	1.3112687814229609	0.4069684721729019	0.2377534745526096	0.2220037589234797	2.4263045486228902	1.8574552180991213	2.6539054687446706	0.5220275896348557	0.5256346708067846	0.11761483966924495	2.850734937286856	2.1778905863938167	3.543298268544169	1.1372931442787872	0.5985422408009239	1.6053523625424235
FAF2	4.486653527668564	2.6362365856468704	3.7983063944831343	2.901411256890332	1.8564801526363213	1.6681177234589455	4.66966037954263	3.7453974095172597	2.049213384839425	3.1800075890331043	2.1137288668225516	2.0292873501291497	4.727107687665233	3.6630367399385886	4.742912670992198	2.6895332739833937	5.61322745813809	3.2488921379899347
FAM98B	1.1637942940450503	0.14583591183303934	2.731845774303724	0.021825622455329048	0.01749324885989282	0.04846501109175335	4.405580230817144	2.763212552922743	2.851762454220026	2.151094802352956	1.5163164112641931	1.4560484740759851	3.713716175617897	3.2731985506501737	3.5072216553823776	1.4032932497568655	1.815137923451904	1.3845044513518965
FARSA							5.595756429399289	4.955030270438567	5.029311794561523	3.2814798966851835	4.216349130789027	2.7780941783954907	4.367522411591297	5.281279897556294	5.917537283448961	3.2079021770436205	3.5120978621353056	3.52369273852305
FARSB	3.859557885838485	0.9715073543409266	2.548465269041595	1.6282126688940617	1.3115664078217897	1.2212529063500577	8.064472037844062	8.600469591816221	7.513481399501594	5.516826970169923	7.3914980768338	6.597912922292013	5.106738179810163	5.0728925773249145	4.852994913695014	3.0759071206816184	2.5654678111268048	3.833887692004347
FASN	2.2309000569659427	3.368354026520042	5.26325236895899	3.886139765503173	2.6185567986457183	2.8342441756111696	1.990338608947308	4.8066857769928895	4.235502734270616	2.698944070215007	2.51048845758604	2.7990725741122477	3.70680066346515	3.8338697746666415	3.7233962074752025	2.017219375254593	1.4567916433819912	4.0142904533654304
FGFR3	0.7562590973908684	0.7152507640631692	3.4541904051836063	1.5967637718590062	0.7791013116858717	0.6927389049189374	4.207701651721673	4.238627522305477	4.394904757159384	2.726069506438974	2.3877797113787502	1.9088212833773872	3.7985746836044196	3.735295420395284	3.2993239454635965	1.4437054994520429	1.3806337092370349	2.4913368876165127
FHL1	2.260368431820912	2.3541704456261967	3.2339211982601705	0.6395657732976604	0.8052366604398702	0.7066811975529064	2.9062915172691626	3.675872069217233	3.569035286392799	1.4998252249506228	1.2748188203770072	1.5786306136112886	2.4099936774425266	2.667555429524876	2.8317640486378823	1.156217378146188	0.1530552559196434	0.9315387981680424
FKBP3	1.5967350554420334	2.148524744052695	3.830337776128225	0.9580118579790481	1.0942742124430191	1.0864364291464559	9.663842663045584	8.849806742481409	7.500841557118747	7.2044586637294605	7.69933100770038	6.752996022149744	3.8322673903990494	4.14532450171427	4.2561368812928215	2.4229759069618626	5.4555611745181976	2.782131667221061
FLNA	2.9401681976055003	1.5175007264252802	2.8445769547813167	0.9119903013165412	0.6246312596179949	0.4883004088842284	8.43746927637489	7.391971100566938	6.802279372659862	5.69073357033215	5.767669134303883	5.918888390419966	3.8648476754704775	3.801274329177352	3.8939226623735683	2.1873964411579965	1.2751298881390272	2.54560157402358
FLNC							0.993260480387098	1.023782128701347	0.867326862558614	2.3283379727486326	2.8414540328373508	3.4081411399366988	0.5897043445027431	0.2966434354941077	0.752377646135865	2.379101056753356	3.0214070991017272	1.7862409924498368
FMR1							3.1884781139678298	1.558691599120375	0.3994870192834607	0.4288611862978591	0.5597026802940797	0.6520707752084525	2.9585609606023486	2.5716561820822768	2.8917573266354872	0.5225477422281117	1.431756466331492	0.7418284795973331
FSCN1	1.2215307061171108	1.8355973917943016	3.309639183142807	0.5292793229274032	0.5880805177651679	0.5410912241682337	4.292871359356162	3.3484572066651968	3.727146138044764	1.884579390533708	1.95165818754312	1.7712098314413929	2.6260166683109714	3.116084124871788	3.340376299756888	0.9275346839691518	1.271704241131133	1.0494562879640026
FTH1													4.696561223712911	3.6552036450800447	3.413716771299177	4.08235067335918	5.475452279920757	2.2993583855402555
FUBP3	2.484019229433768	0.25760023818363537	3.3886347444771765	1.2535494360721284	1.5400254262262176	1.2215688106508875	4.6099014099957865	3.6912407167446495	3.4397663513751078	2.018450397237656	2.121134372250555	1.9981927779169308	3.4825650281625773	3.294735710209076	3.40034447106498	1.49114974695046	0.9576799307591404	2.0366109075507017
G3BP1	1.0251250337695903	2.9398397609072435	1.818007967208576	3.1904056098365885	0.4256520880700947	1.2700898255276276	12.955652678299632	13.063690344390215	15.11312737797197	11.951523082941177	12.986048709989195	12.32529986015955	4.858183371628042	6.385767683361082	5.7291039168773725	4.050432402650334	3.4788809733258987	4.241393231021583
GALK1													2.5238600234806405	2.9681855963385844	1.2987132171319082	0.6956992814177054	0.15470307977621478	0.9253519675734344
GANAB							4.768919424389038	6.200400039004049	6.382478878521925	4.353952718299366	4.469326167241649	3.6207429199844094	4.261151809470597	3.782467893548632	3.4483461559768576	1.1030963784928014	2.8846818927153004	2.9039641254203854
GAP43	1.936526216158026	0.043736584856140806	3.211162165287312	1.3009573155923422	0.9268752659632824	0.7963519618092869	6.817178953868833	3.9970460105013377	4.3797459739664335	5.006619625037621	5.6039657611937965	6.295039619292147	6.550460467602428	6.651163434886211	5.366261813134047	5.719012195581079	7.8756852935411015	8.060850435488293
GAPDH	3.1976115275640105	1.9617062715511064	1.914060282696383	0.6388515692280179	0.527160094058414	0.47067354576417697	5.080769583305859	5.191234888657958	5.389753588908235	3.3740126911051824	3.3558264884104925	3.0010478990074123	3.0456530136031565	3.3940437942513184	3.0908176744592715	1.4346387085964327	0.770878787302098	1.5379418877147089
GATD3B	2.8782480823504706	2.1369572416675173	0.06323696603412422	2.2091409924314918	3.0730524972703828	2.6617392181545774	0.08822235923935201	2.8668765817980053	2.5379486430666445	0.7269304852449325	0.7839587650664694	1.3923641405793978	2.6788470446518304	1.924124106452388	1.9138030767836127	3.059079185270619	4.5391139028985	1.5531166034877484
GATM	3.751043381543884	4.916076379706981	2.8056116788222067	2.8628066200326634	1.838500393315272	2.362178405172152	3.2923273138653792	4.205386917474679	5.067650360809983	2.510563826444703	2.2583493853808045	2.7027197530211846	3.3724134448484517	3.4604067777301264	3.874289323247977	1.995939529216329	1.18084359476451	1.7868551046964691
GDI1	2.205727703252004	1.3464453842625357	3.077068678963395	0.6396211108498332	0.4020860389462966	0.4109436419460588	2.9981983161716985	4.5745511493562905	3.730034726728267	2.1726816971513587	1.8398658591646315	1.9800955727467748	3.331478084077285	2.8121660416391383	2.9296000131599715	0.8408881682056222	0.9710931254501178	1.4357504356623578
GDI2	2.1515770925874134	3.0306470731917456	2.1797668411671887	0.8448038548207485	0.4639134358509064	0.3739189874810728	3.4794652260817784	5.345278301764014	3.7414450695326615	2.4404532531284304	2.5536886877693115	2.7230306432011355	3.4526785439433567	2.2412081021830432	2.8945494589896	0.8911574820695304	0.7973576506061165	1.3883505075192966
GFAP	2.8125748579680345	1.7105002781213807	1.542707342805722	0.1868875799181808	0.1789368198157512	0.19645886519062844	2.6842483389827345	2.7927035317698703	3.0192856109703685	0.9385587871727866	0.8974411805500234	0.7051546732554147	2.1312216866789853	2.545715439269673	2.4971820706612107	0.3903640988678632	0.3000403360700727	0.5517014432700673
GGCT	1.0645824117152711	4.096666869245583	2.323289986602888	1.816297074129908	1.4911145691105567	1.4176945671250032	2.5717369466437696	1.8242156313047404	1.3157090160167424	1.5422693100638123	3.808780359365721	3.729893830291744	3.8434858134127023	3.191675666239959	3.485533021347322	0.8437097702754587	3.5081496277255533	2.6087326347562567
GGH	1.7999181526248935	0.2076891408852712	2.533206160241434	0.05073100079843067	0.03889755634760152	0.08885122915155466	4.8006616628584045	3.1757765683460373	2.588822573858875	1.9463361100088177	2.149161239142107	1.9856616219565384	3.5327496457504965	2.774670365745933	3.9201076915685378	1.4477670515492107	1.8942957864669951	1.3300056037212074
GIT1	0.10888490560138664	0.19551109568502947	0.051904128400573665	0.04809636928075673	2.395573354862884	2.019078640326981	7.258276791597169	6.755723113250169	6.7700668393710055	5.400758662541028	4.689939536084472	4.911475266023529	2.8556386415675767	3.135257687980292	2.9178076390053653	3.7386639331227935	0.6492437577748498	3.4044961020522977
GLIPR2	1.1628167711783408	2.358257988018289	2.703276003778727	0.3707197474796585	0.281806232543565	0.2689138916213372	3.4458816345847367	2.0947154182216963	2.0860432051418067	0.9589496115974554	0.8802515166650768	0.5021279343403341	4.151155257178375	2.7988850872372297	3.3793724492607766	1.4597319565381186	1.9232667930057188	1.4981667509838568
GLOD4	1.7118249913038406	0.19982168525886326	3.5819291090072487	1.6103731240138643	1.2810319822929972	1.4978424192120872	3.441893229508206	3.96696677421027	4.210785055961368	1.8857357271095776	1.847729818405154	2.0551432242322765	4.556549060562022	4.760853361123401	3.6799871647751767	1.7202862213579897	3.5373311441885877	3.1528570062877064
GLTP	0.22594242392642624	0.11929211284031067	0.2688304581610625	2.753443927348202	1.776675488079324	1.7361814907635058
GLUD1							0.2816525113854534	1.59614227245027	2.9847968052094767	0.29172186556634044	0.3628811903436372	0.4693165255559682	0.78416628055377	3.4612774241450475	1.1517423065307977	0.710848863046081	0.5338323240300767	0.9638544416275532
GLUL	1.1829802768719866	2.8249344557132217	1.1936481289936631	0.0749416478356121	0.05859556523865812	0.039917683082693486	2.8303941765237277	2.1919457539849687	1.989451833474057	0.5613180899689838	0.5501808567852812	0.1524689802645708	2.5232739251380507	2.113988801800741	2.402827310855409	0.2369759743099903	0.5349872655129624	0.3357922529590043
GMFB	2.3720219530285744	0.16481077699175795	3.059559232939272	2.902869864878872	1.2628593127138923	1.7834935960472025	5.222243170980604	3.881003631253219	5.9806656932534725	3.677946518549781	3.6317098944843234	3.1481184484711244	4.194207793795028	4.308856409681284	4.145292690938215	2.6574268816108364	2.3004231540615554	1.859639952280824
GNAI2	3.6934096332541366	2.9804638117700097	2.7871952144357888	1.3422407906847855	1.134002855483273	1.2284547212006205	1.5816496899860737	3.2113404027972	3.5907356876128667	1.283164874016665	1.2378694039563598	1.1439062490238852	2.6187330240355484	2.741987620946017	3.162361224384294	0.9349918079300422	0.6355407991516971	1.0883671094981209
GNAS	4.561120100637363	1.220239829329628	2.769578487215393	3.5676012569408435	3.165675939234182	2.954083060503248	38.71721255997292	40.67242854791143	39.08258773430953	38.95602573498817	40.76601878100337	38.075737144939325	3.2630074675538143	3.619543222377064	3.6466018650113035	4.252543272555329	1.3837402480930814	4.442742030235845
GNB1							1.952598925026088	1.8516581670928227	2.069507117338545	3.4224175166996824	3.488166750606206	4.541870657950104	1.0147287334177184	1.2737665572637549	0.8539373422765626	3.634532047261257	1.925772370142875	2.7491540013733418
GNB2							0.10203124914930148	1.9516386336710296	2.2069491735793103	2.7353942524931485	2.7943194394001707	3.1528511318195402	1.4969389139532956	1.9867080617832849	1.4753759466245122	4.148366834041148	3.222803190105892	3.1982308664698174
GNL1	0.09235691512874873	1.5090595693746185	3.0207368926490767	2.678201746794698	2.5652255327882565	2.575260051023721	13.1522646941362	11.781515544143293	9.979268771526842	11.215462253571232	10.589570217950161	11.673310893938638	12.30530478663199	10.959717688147547	9.998675976855033	10.18212754335251	12.168265832110956	9.857795854337011
GOT2	1.5787724052556928	0.3175128440588081	2.578849897140426	2.7260397189773653	2.1681068839473303	0.2561154863989805	2.125181267949556	4.1292567470954165	4.576175471347672	2.622011949990973	2.3926186098170814	2.0168807750615523	2.655703918063823	3.4725382531631834	2.762122949260239	1.5198159778685156	0.3547838401932303	2.1792251555934543
GPC1							3.968406272067867	4.399541989575462	4.526547166617567	6.142561144431991	4.444118256436706	2.7372487572645303	2.1067340301275803	2.9866891179473454	4.2858908556120925	1.8260033260269224	2.233840420984295	1.1116232709974108
GPD2	2.327553202201025	0.6284526386706881	3.015904953103296	0.7150043415865031	0.662073174023826	0.4055715068052119	3.4053831965081667	4.709629796133209	2.9452225883138974	2.0816886233454728	1.952023746263436	1.939876197893331	3.5119218695004406	2.0121199958877605	3.3944024791013985	1.1032211764037112	1.1807400961110046	1.4038135209505682
GPS1	5.385430892242738	4.552198946570746	7.573600038381286	5.822548687462362	5.523598723226246	4.6475733114970685	4.111351463216618	4.35001554876942	4.063319101677863	5.074831280547923	5.5800109674211065	6.8892402254612675	3.305878301161846	2.3092133153346923	2.68273288690531	2.7754724308380894	5.3523234324037166	2.8591179802392164
GSDME							4.7904255801458016	4.2879010542449185	3.506126178692761	2.1447376750855	2.4678563356229577	2.4412455508029915	3.859534461616861	3.020445731931844	3.2950582825554955	1.1064426405986243	2.2524320585265416	1.3835194384026277
GSTK1							4.566057454613445	3.965763345107128	3.803000902612309	2.332506329122704	2.162984985839675	2.027187564854177	3.150145868349498	3.734047310813888	3.362905758166564	1.5046677799385475	1.1228960541471178	1.8394293228462988
GSTM3	2.8564117183754587	0.18120283986570526	1.1634386848293592	0.1488390837948144	0.1827875091201361	0.12579708228168562	1.4784891256717552	2.4074806374610067	2.244383287759748	0.07600019850613618	0.13366426678904458	0.17454689347037528
GSTP1													1.0696543830035736	3.242711443003975	1.5640222544797773	0.5789548801850256	0.05482454064519562	1.103766766837449
GTF2I	2.6010845556624247	0.5407934456642841	3.047478821034437	0.8315031634681913	0.7737875348516743	0.7720858705089337	6.22247701712682	5.39866326041494	4.928335887871573	3.829062905168201	3.3913426120114827	3.8471702412110647	3.3830372024525706	3.819832255346724	3.6135183162475233	1.8247147774173813	1.1915440042474754	2.0519772388257675
H1F0	1.5403762558362313	4.703869081964761	3.2095149262738145	2.5779748025931446	3.411823938844984	3.9471360787802015	5.702623194655894	3.18028844296308	4.246054853907868	5.303285208796121	5.7818001147015226	5.963642260234822	1.4604290634409305	1.5878983303063408	1.78120167106635	2.953420364442923	4.33676167386417	2.2677414656605235
H1FX	2.079161350328241	1.8641241265357391	2.437434276920422	0.3018419305303727	0.0400198735666918	0.14104439165674346	4.230781486884323	3.3011895131789712	3.1589561169897094	1.6288694405638922	1.707257110014191	1.705954603939792	3.7175257071880536	3.62210170254249	3.9316327558840976	1.6169973277433245	2.9702843880352674	1.4521574479001294
H2AFY	1.9167473504913908	3.5168607364866857	2.471372019730324	1.0773890681038445	0.7118646661869681	0.8554045092512618	3.25072566401233	5.012782644768875	4.452345771502409	2.669716074112498	2.530316861068715	2.4098109022840517	3.3323497637902464	3.3475426781933586	3.1923080199060183	1.267415817765009	0.9572407284197474	1.8796939390749192
HADHA	2.461931717289532	2.968751324956973	3.610713441842465	1.4362821825636127	1.190087079487635	0.8491162994365796	4.132600433426837	5.914049161769933	5.027583968630025	3.1937043332580317	3.140550829225784	3.7115328871291164	3.4357707611532704	2.7259056015383982	3.2327796317064545	0.9561164613467537	1.0243232628307724	1.751558698883999
HADHB	3.05262623604949	3.833919263263087	3.5411807311893977	1.6070129980718364	1.4858433887476241	1.4973432960574822	10.261550647836938	10.291256989800925	9.093304531552556	9.075654404054943	7.349704481744473	8.685691405632843	5.831379677734788	4.220119457089969	4.8985996648338865	2.7803221627841137	4.1934893907309485	3.2864113236974783
HARS	1.4337838420091626	0.10247451358301958	0.8323030678709497	1.5849462975515496	2.4951339104316337	3.129385550685679	6.4289258497005	8.088935215304268	9.262536189731106	8.762572069435477	9.112903744081331	9.219857547199936	6.152855119207896	6.5517463000238605	6.341743386151041	6.652340213569985	3.7209005146888487	5.824351042603192
HCFC1	0.09247587962078636	0.4205741148730048	0.2795561233210789	2.5808132056465616	0.25293043366778195	2.12894765160862	7.859910716424992	5.664952919176002	5.126808216339202	4.815062761612586	5.663965551856482	5.225987331779608	0.5287880271323597	2.5488654498623307	3.041719748879644	0.3719439015035612	2.229899999293505	2.039685747684151
HDGFL2	2.177969327615892	0.2473596990417921	2.6722121447475096	0.5338665531996238	0.4245627459440944	0.15806522058204994	4.416628851621011	2.791507995955066	2.2304416866318846	1.8418177225541843	1.6007307927231793	1.5051188061313203	4.372153286440692	3.6915921215951752	3.551950253361317	1.7215335830555416	3.4881356864969786	1.7671173376639624
HDLBP	4.0077788637030975	2.087663589012903	4.3805297544796655	2.977880999170361	1.930692902073488	1.9114926331224609	4.378482246306933	4.19297634216708	4.1989714284283455	3.895985853946715	2.652737355682751	6.0674721538190255	8.576253422225378	9.642153600422398	9.811782295457377	7.543017986607281	7.83656878222888	10.142837442197333
HEPACAM							1.1633729237865285	3.017537481921187	1.4420432410709347	0.16686854275818375	0.4126017247801379	0.16858769918015765	1.8134601659625704	2.060006907859776	3.06640747250534	0.2342598731696792	0.6300703085598023	0.5846432294615079
HGS	4.467983559650102	2.5847284329797384	2.011052411248321	1.982700175941412	1.6057992924972169	1.5395532430443426	4.545473851706658	5.6423039144277025	5.9223071978805875	3.736710662436804	4.171637481319965	3.092262164047064	5.386939118619392	6.140935950631772	5.584586355768671	4.372151037372855	3.0480971629241735	4.670689968230828
HIBCH							3.4442106014578213	3.5674065292116253	4.486009895533039	2.389275517153913	2.3004358929211177	1.4401091116351312	3.7842308698442535	4.461502337941734	4.404119023566918	1.7600366849086393	2.634443860332333	2.680447764044046
HIST1H1B	2.5674069023072983	1.1479566708415387	2.6417165973204435	0.5869637579432182	0.2957615474459324	0.2666536742869478	4.859362265931742	3.694153750855562	3.5139246043731647	2.2546217250583704	2.2028257287195387	2.171424702119339	3.9454349205145967	3.6180847004247414	3.7598687506897512	1.5520516169334069	1.7104293172756075	2.205996772251283
HIST1H1C	0.9674404955887758	2.9037574451977743	1.407859432331598	0.21681987459013333	0.09918728764248158	0.10652061930740292	3.939274524785591	2.2179176486176897	1.6593778076694583	1.0636018018352638	1.2592119272690654	1.142001075226717	3.901256243663866	2.6472847134869304	2.7959072201968453	0.8775317338834547	2.2503576820650903	1.2782493391743557
HIST1H4A	1.6616086704011352	4.8319715784108865	3.1872236893199917	2.16901528299032	2.558830052393411	2.8290950144406737	2.8200516089335785	2.1112463133522392	2.9058253196367434	0.9229163457214876	0.9536977068697928	0.2973350411267478	3.087375947241332	3.2321526165874057	3.7645474418311538	2.4635127731419013	0.6108031989422645	2.4233653472609533
HLA-A	2.6997919521354063	0.5400819390441977	2.0882370644203734	0.29876517297447264	0.2474101009032511	0.1891537012297148	6.074949200124582	4.759496417728661	4.768127282354466	3.800703877456763	3.292544411331734	3.224169404955304	3.2409121979544837	3.1056124985708595	3.219346264874221	1.1194568799254758	0.9116102481304909	1.7183421084648198
HMGB2							5.497055121699928	6.621997077627369	7.649932100473699	6.415268659037277	5.224109097683685	4.634809162476915	2.980851786005452	3.4268609843768343	3.712162137291306	1.7360653580934209	0.8781489522597892	2.01314848226888
HMGCS1	3.1219172800467403	0.09116147540679892	2.5082594446791155	1.2872328773241868	1.037220469941163	1.1600068678937647	2.6138555459113184	0.8086557752875613	4.137324653120657	2.169567701339193	1.884190805743183	1.9523740470959992	4.303292940142938	2.1860049784909688	1.8723731716684493	1.5797122903806218	3.7275573689611345	2.2754203558702444
HNRNPA0							4.229264015768656	4.615796977734116	5.0646400397429785	2.9772526287539613	2.781638881689628	2.413327561850179	3.724986894116295	3.275817112538171	3.9608527365521065	1.9899166755052	1.399591264878069	1.7870698165159122
HNRNPA1	2.662639430676248	0.2491985005634884	2.836246372552837	1.037050190013776	0.7605225547500664	0.7060287091551247	6.322334738094315	4.7026087313043625	4.2877830205469305	3.4470091275977923	3.5505362096446267	3.620671327349149	4.5127643149978685	4.5570510522614	4.851363518267108	2.414659049528161	2.671999008860096	2.93767018207577
HNRNPAB	2.4275883310844915	2.8238778900301584	4.142853946988669	3.459881128987636	1.844345503441269	1.1045992562924842	5.810622642731071	6.331807198994311	7.724763743099048	5.631397405960128	5.779258628456647	4.351506206161598	4.618207351974126	5.0442872294338335	5.368073406130615	2.8326841023706155	3.0658184337368453	3.3422702859583286
HNRNPC	3.060627636126508	0.8462755820110058	1.197208397582958	1.2172064685435098	2.648875593222063	3.3730800618409624	1.399456183506059	2.332264679097397	3.7316202441187314	1.1027558183223072	1.0661748230541983	0.8985982107849333	1.1882032607208992	3.6361555605345286	1.8615340794765165	1.7788761391014942	0.3216265666817955	1.4602090165840662
HNRNPD	2.3585290055771937	3.0227299131526992	1.9491777560461376	0.6134350818922597	0.4423720053624405	0.584560961461345	8.363371146557375	7.322080117159701	6.959122014765831	6.117896798550241	5.715147813394991	5.483530127915137	4.312366388529433	2.815509113570118	3.1983228631182468	1.750503497281364	1.7212619883399165	1.5120873946020619
HNRNPF	3.0684558743418218	0.13905515463528892	1.8612702916682369	0.8362964301463497	0.6914522984495248	0.4524088875494714	5.909580117255981	4.922324230744617	4.389833343469457	3.6481796302412617	3.196416440603328	3.1008911869659688	5.5011904824483615	5.44414220184705	6.365310204863372	3.4674077054122234	3.8706359395978702	5.254432407938693
HNRNPH1	2.751693630028876	0.04817713455399954	2.34930032786779	0.7836510483518438	0.6822444359032039	0.4895359059837313	4.588734630308399	3.1616786760362605	3.218174559802036	1.9058031100935984	1.6641330732177253	2.16234567047221	4.078324341742959	3.884720734419806	3.812806353896444	1.3433252205512978	2.3142000106527525	2.576967435888497
HNRNPH2	0.04004708713258762	0.3771977108912089	0.13459738496577314	0.08910530761969998	2.3582638248770547	2.1750402853495108							2.79325119865508	3.1576230864489188	3.239701235905223	2.1671514784045334	0.28159273922870903	2.0819057031159587
HNRNPM	3.1570146824648337	0.3456890685050291	1.4431763341503578	0.4084662227443199	0.6044880911855409	0.4986951062815175	4.810870898229304	3.25516716653492	3.638063433968136	2.1451836136652784	2.0426405204000218	2.2231661564818626	3.812075741846628	2.1405757157954843	3.055777212237868	0.7716798801443218	1.5622950773773556	1.729584035157581
HNRNPR	4.213919892983872	1.7065260002666407	1.0954231518958204	2.1157226911125284	1.6116280753293797	1.738147059486758	6.139015365136496	6.396564540043098	6.505728203476743	4.496238073459918	4.381027596288573	4.2191287852667925	3.0047682642265143	3.25254912140733	2.9895090634989496	1.8940933244087976	0.3159245316536351	2.138061695595792
HNRNPU	4.849376907500199	3.3269438377144938	5.1756853982297555	2.9974959526784866	2.621981318294265	2.845020619469636	5.499971172425844	6.193452977609234	5.883352422883568	3.797301560459639	3.703206271788393	4.306860200415256	3.3079182545993286	3.7377202861553416	3.7253274302162898	1.9583549977483767	1.1390553790631328	1.966583845740926
HNRNPUL1	3.453676754607436	0.3846891547502361	2.2418819854702363	1.5512648851730024	0.9575107466422116	1.0893668836162371	6.792432803663923	6.213260841992796	6.1533530887787755	4.4455656204464535	4.423954101031501	4.4156665578809955	2.8159668607764705	4.112637161442005	3.347085038209181	2.314077865464025	0.8991799202900933	2.2324836998044666
HNRNPUL2-BSCL2	3.5295470094806496	5.1246513709628285	4.909217996102477	3.15053340587214	2.568410315589201	2.7506068561378214	11.057334415442543	10.806545595350523	12.408378903565335	9.563041243317539	9.413595486056137	10.744651032869381	6.8110281055473925	6.138154343198629	5.937141267153188	3.7087970164075377	4.9821215463608	5.016498871881512
HP1BP3	2.456158889130731	1.3693534228905129	3.8145305236409284	0.910396525012564	1.1321096757996818	1.4699882750253606	4.673578425330517	2.1782686400787683	4.5118833410677786	2.5302116738176523	2.54372421207474	3.80435794477013	3.8816379872064717	3.3029849509976543	3.705521458401334	1.5369115133711981	3.2556239955071336	4.8756367399733245
HPCAL4													0.30892113692245754	0.30838297027913397	0.33516542430670154	1.5313598245512394	3.094400756548949	1.1056602356769645
HPRT1	0.14219450601550526	0.08029869408262356	0.08371025341777881	1.1526907416676606	2.38088392649554	2.2849791929204266	2.024688064115367	2.5020277563571245	2.9532105561392332	3.9018254112684487	4.909227470957845	4.157187220784579	0.3111838654361541	0.7930106681836525	0.2866797048543976	2.9454756628833816	1.0573762229693109	2.2870655659209493
HSD17B10	0.2180735265187822	2.231437027137843	3.090380331766616	1.0068974053398767	0.7370163612302558	0.7006588134392678	2.216183479907209	4.389887600421848	3.9683057561137094	2.1678428597502104	1.9669136986491984	1.9784601144715537	3.1714949725389303	2.8504419920217874	3.0834469718100066	1.1925741581769724	0.8491856245796355	1.1245116613907948
HSD17B12							0.3846388299574726	2.3332862155480427	2.794228191895684	0.2815951086006914	1.5820257827800464	0.4368342766208412	2.340626293813872	2.827354481394225	2.3637010170808224	0.7746485321107486	0.44220426559431375	0.4296163643997002
HSD17B4	1.0903912776219895	1.248282801218333	3.0398928383730284	0.0642679111819446	0.2736082780357692	0.39353590631518137	3.1516914922117074	3.2902654285919417	3.6087743504677134	1.2129501854949951	1.2921438480388334	1.657977314790464	2.721463503984481	3.2529035867375664	2.818132510097045	0.925196205259361	0.8810362032156185	1.0777511780107092
HSDL2	3.143598368418792	0.10725629515462952	1.4678664456975132	1.0524202723536151	0.288329590199435	0.8579979515198045	1.1090044087149933	1.0667407279221859	2.0772746028940787	3.8090886426394643	1.3611620147651893	0.958507001320321	3.1789024075543035	0.978218685321141	1.8105783869070968	0.27294456045488524	0.5447286838109507	0.5851920766041514
HSP90AA1	9.882226696666251	9.734490868362538	12.268981200169751	9.879052495102028	10.505478120178177	9.099936343276596	9.402889313997417	11.233884324732252	12.287697670939915	10.12663510180921	9.556888441884915	10.315577232091915	5.8534708223560425	6.311993267674363	5.285122397593188	5.290760412781251	3.1945784137201008	5.787254015095563
HSP90AB1	3.0218392600164723	0.2728273214313385	3.00339007981435	3.173582116285049	2.7477278645026835	2.3112695810601123	14.53943120621526	16.25046927622827	17.420229765396634	17.34467482193249	16.742715718316642	17.220735812085284	6.079821884114928	6.785356138400641	5.2840154433507065	6.608715978576098	4.5581385694152985	7.598122460624797
HSP90AB2P	0.19877615290304115	0.3841272137970188	0.13619176335444028	2.9782472069855785	0.9933370770310472	0.30107466737430444							0.7126042629599163	3.3153406920955915	1.1644858960968607	1.5991940191518377	0.30370561004193763	0.5965566377830709
HSP90B1	2.2816888056094227	3.608255590007167	1.5857498099060785	1.0015500712744758	0.8315433988586136	0.8248830235988974	9.760412191484301	9.990646475774783	9.72990814931723	8.457083713283364	8.149510224272527	7.280681643500437	3.981980875261143	4.4069002729510265	3.6664604772882012	3.169702157844916	1.3140609186741872	3.815468294272166
HSPA1B	3.1143020829644765	0.3387342557680669	2.809654246943543	1.3132791866537064	1.2853180238975543	0.9097280540080211	4.282775797788775	4.079344762183581	4.9835982257095015	2.892742550742556	2.7418692648463536	2.11845713667782	3.0679017484754323	3.5497143125517923	3.3672542950354774	1.3299140159528249	1.839072711312836	4.219369734655606
HSPA4	0.4295717839798669	1.2799752047365085	1.177550223333672	2.1503477171111176	3.2652854870016816	2.9054503618570284	0.2390027444819336	2.0072333616723665	2.104802078994384	2.8419019239832037	2.7510715676883577	3.3811697256078324	1.7558172967720311	2.666836376478284	1.370007233504396	3.5916120962107216	1.3171273042570315	3.7642239508981667
HSPA5	4.435446760818159	2.5081165946460446	3.069713222573472	1.7879872093286298	1.6191210428131062	1.6945810357044608	8.710069222292251	8.333248643123353	8.053719783896074	6.615207079357173	6.590731016961256	6.090570057379675	4.943216281715139	5.4560611408568285	4.650317749810432	4.575742427411681	2.2839649397309234	4.537349636663558
HSPA6	1.8228433313269752	4.099926402655148	2.1148673188992397	1.1952942450207849	1.2187269636822022	1.4623919307801958	2.847631807307834	3.5504105922444653	3.7571444189851584	5.382315928681674	5.0231067576463495	5.4610102961351705	1.4246863169310484	0.9840734111616448	1.1355271396442803	1.4258009806641394	3.808822293259015	0.9170233083861764
HSPA8	2.869944087974301	1.1329583335673037	1.6368638389633974	3.1144288939396816	3.7300183569971046	3.7738311469849455	7.355302003324713	9.40750445490088	9.457009749676061	9.816702929397202	10.476860810877147	10.100166768205202	2.1993727228013165	3.0183653423414127	2.4239770607110853	4.49370438300555	1.3300260797376298	3.4503436488492336
HSPB1	3.891431854860644	0.9821590540279596	2.3913066444072766	3.029625570932299	3.661881299809453	3.5977646449654914	1.095777028758752	1.5660475458062533	3.8454362637573136	0.9383461472562498	1.1145206839651105	1.3799501949512063	1.5041195292136154	3.8462209373231153	1.9879098775144977	1.839381683828206	1.7283216628523772	3.8817674734237824
HSPD1							3.3456421982199243	1.3815365730641869	3.618279272153692	2.293964787679145	3.9749245775873656	4.246328712387463	1.9052364509694235	2.9249458334964618	1.1670581383197556	0.30391853722022344	0.3027580962710842	0.2302479131238896
HYOU1							3.6241893125737774	5.854206069262309	6.8354549198513945	4.706761522378925	4.844272434111285	4.933108744711516	5.3658938610536495	5.785943788421652	5.101945413799204	4.367420737171647	2.702494272085985	4.283169626160949
IDH1	2.6466221207511604	0.15205562786197074	2.316442004703599	0.6887931506673224	0.3667640215763696	0.3765580298859253	3.089607919615487	2.962462525993011	2.694798030405805	1.4322236397513382	0.7927646233900876	0.7194652413928971	3.6844743356825287	2.4321309083379243	2.5826966708333434	0.539226743367235	1.8652845518123584	1.2861305379952872
IDH2	2.7113562206772754	2.4371187315692158	1.987773600766252	0.5332826260153267	0.26796754155594404	0.4907758571280496	2.8286549799250365	2.9090405494049363	1.6277458100045403	0.7373774928159303	0.5990869669141573	0.576608083583694	3.2005778127849687	2.269348410299829	2.264630564701779	0.6684052896028879	0.8468924794984305	0.5419446620480523
IDH3G	0.2617989333704975	0.3726312371222236	0.1227554397790418	0.32203875680098976	2.8618021883007057	1.6298149957613224	1.0541646565282352	3.504992040853608	4.3796467146911136	2.918403736233645	2.9132927095927887	3.2030355198338767	1.0048659001635671	1.3516726136006425	1.1322220382785266	3.9593399708501686	1.5778976351381346	1.908506102128645
IGF2BP3	0.4625629063039675	3.502219617199036	2.3728220724776534	3.3101211906211216	2.329954389602339	2.88246533126784	9.139445283527213	7.270433622320191	6.696901510377033	6.3836824137556025	6.623991437721657	6.1357242440977	4.07168979894741	3.737562511124608	3.6897960241147416	2.088537473728811	5.505659753868073	3.5216621045751486
ILF2	2.8671752485948265	4.108158947786766	2.0957869894681203	0.9111755262406775	1.7057991038340818	2.0047437152600387	1.804606269942234	2.206390664293623	3.6113767565414494	0.7506999550157509	0.8804269600144238	0.9881826380202414	2.523889443666377	4.491587492972328	2.7878526704669686	2.576288862848993	1.1107933322796733	2.1953490190538587
ILF3	2.968182392446984	0.3667687669639199	2.364679074263165	0.8242150402861866	0.5663624043789184	0.6297935966353301	5.554102480743516	5.035765001603324	4.9468074107763504	3.2835703106554215	3.0837390001243428	3.2920888811654963	2.9655423349755736	3.4121590246485094	3.37481269419062	1.5706220638688797	0.7736838392969809	1.7489560623915703
IMMT	2.9815320502357436	1.4283733079462315	2.6327049048658715	0.31164813921205003	2.928767381214997	1.1993522461224424	7.119486385914269	5.110025271463063	5.071389203457636	5.543815691585784	6.664070892497128	7.630875489888762	4.0257662321493095	2.9717713815671183	3.4290462933713863	1.9447147519865136	4.314020134231305	1.6082340691654116
IPO7	0.3856030741899666	0.31271465045281555	0.1108725394666815	2.3415192197667225	0.0367510617444182	2.29489193250806							1.5576766985141162	1.6057340680757142	3.8846515809102464	1.9948538728199023	1.3821353178993283	3.5347040978527655
IQGAP1	3.270505032850538	0.976656497984097	3.684860714130805	2.77631270842772	1.7163467355426982	1.3935930873711997	3.9516751172744	5.028068761150292	5.817651848309474	3.2100047750037164	3.0384869522379123	3.602161112297772	4.0181437792197885	3.8238342083773977	4.1077245261424515	1.8856616867593623	1.6378990013086998	3.0145021261702345
ITGAV	1.1790291423495571	2.2728015858150554	0.8098856051893072	1.0178423288786491	3.5031122644350794	0.7129183266681463	2.171782213243846	1.8695131600854509	2.5439588200025938	0.2728641994876003	0.2543030141242627	0.1760146214587665	2.5212590288019774	0.32324464738147496	2.5582237382113493	0.3347020035023733	0.5155753060849152	0.5269208488055742
ITGB1	2.50284482117718	0.256185228829754	3.5625922502452685	1.8439167963771832	1.5871946835229265	1.6368197854311841	6.915717466565832	4.154615867978758	3.867200617366556	5.09312316154332	5.446726113191736	5.546423145819008	2.7963478187584467	2.380902734250514	3.0276885834125715	2.475993966328124	5.1909214678506235	2.2899832725458027
KARS	2.777868715937711	0.21805004597666985	2.1408830274817348	0.12292017167479607	1.222409650182998	2.106412070838852	5.120743100338661	6.070499970318878	5.465004329393241	6.353330518465249	6.628820125129838	3.6190148827191986	4.510352467936364	4.602973321438856	3.6353238216615695	2.6211578418882864	2.3892023785087635	5.001563683173005
KHDRBS1	1.822594750177014	0.27246206131154665	3.2721412058776784	0.8713795221622841	0.7859341570543708	0.7218829766734417	5.637719509926995	3.65662608046244	3.150028301954889	2.8047374104246043	3.0576136672117893	2.7227021367382376	5.076083076168242	3.665884780133506	4.410771429731748	2.345796375109184	3.6041784631029032	2.3387982588272243
KHSRP	2.9451592025375564	0.1821886888096169	2.8251659136453897	1.0663443641028143	1.1169042809130072	1.1823926445497237	6.093564120293879	5.476927646920768	5.266668125160742	3.829893486755533	3.792009730253557	3.44861681594412	4.69094852314099	5.097200234217682	4.249501283784101	2.864179096284569	2.4879017131248142	2.926454987014476
KIF5B	0.049465324329118064	2.3434426161799373	2.53868372777789	0.6565976488215067	0.31908608705352304	0.4013328185599873	5.85864496441383	4.2574164723334915	3.8547302921731306	2.826687811437728	3.321126584624846	3.1588360918165934	4.791514101209152	4.149536478342232	4.14597677183992	1.9963033114427493	3.771612262297937	2.41816717162918
KRT1							4.615318552670853	1.4739930233106149	2.0824538183929304	3.2965154314978964	3.3583778906400235	3.073836185279021	2.6018408363481877	1.9216282971358083	2.8930844238410574	4.270126709443823	2.3623386143445777	0.9675686357478502
KRT10	2.762454486626845	0.5674155684721344	1.0729807912410276	3.0061579122795883	0.7939169031925873	0.7333439669566392	3.831904503354723	1.2290665482311611	1.7681821202223051	3.654867495292004	3.2605152634932746	1.995616258435061	2.1004518067831626	1.6388694956582963	1.1960258768572871	3.7044262177626073	0.7876540611491268	0.8440424974024772
KRT14	1.7988030701744837	0.07656325591095703	1.2932044708529502	3.219608776238048	0.7515800771365779	0.7793706466962184	4.7351690388175305	1.3308141973357301	3.3874066247019594	3.2542854813369537	3.5467089328411934	3.1810127983836014	2.921110887753755	3.0985308606429043	2.9243846606405093	5.080338470227929	3.0009085308083723	1.6831180982015268
KRT16							2.2138852832197564	0.05462947732144485	3.387746265615564	1.5337981118650947	1.7385230805150118	1.3109705117202637	2.874731848684981	4.887070784678958	2.071880400012351	3.992435503511184	4.385934869391477	2.713166163513123
KRT2	2.8373767961188907	0.3338861893598623	1.3961650948855646	2.7551023956717744	0.7042487781688034	0.6968510720870654	3.8419247408071424	0.8579359278378828	1.062965303331142	2.2544075656269027	2.1165481149707768	1.3784585146189985	3.4107794074274067	2.237889770737334	1.8713732089009711	4.020330758044263	2.0480596386842405	1.010798533310135
KRT5	2.3282070528498213	2.1453830473654887	1.0580288739214836	3.5753232939256816	0.8218313134223191	0.8289708970353334	3.714973203012568	0.8759324828786791	1.3308213796393626	2.7847971400040876	3.2093961424547626	2.3217640769696533	2.791840125795804	2.210973024773679	1.8754859495897165	4.226580713550123	2.030040657993818	0.95846726543806
KRT6B							1.755675672170136	0.07462203201474023	3.5290269613054823	1.9294136217661928	1.8325036322986223	1.9658430347949725	2.676330995577969	2.928071990774869	1.3506372661466377	3.366232842402021	2.6659945560410265	0.4806069661934144
KRT9	1.7229094887236152	0.8953382930382221	1.3480039321719983	3.628419087273522	0.7892217141241299	0.7718106218739613	4.602948230094467	1.3279221244804509	1.9960346591438392	2.626492315947703	2.5325848595178218	2.5751382407215244	2.5895829253040152	2.2937236447156084	3.289623842386768	4.325150731111534	3.5374027411055184	1.1817171759308038
KTN1	2.051842599411765	0.35508253492099545	3.0359430560658147	0.6111963495712943	0.608334360688591	0.4976469217934361	4.933865647626983	5.6617182765038	4.948985649856351	3.1773931944567924	3.459339464070512	3.1177914833372964	3.4350128651133893	3.1461512419902387	3.537650542361054	1.3150893684215792	1.3877333573485031	1.4628408264497894
LAP3	3.111982125257647	0.4620657088918623	2.323993753355268	1.2101094256910292	0.5451217009767944	0.6446908481473057	4.414726796672659	4.862936993420398	4.074406350213022	2.5233757967523407	2.7449683871701835	2.2945655763475767	3.624632017803647	3.4254149219930583	2.862673826323228	1.463984852424356	0.9192308540889488	1.9899995090676268
LASP1	2.5751507313633413	0.18389282761013845	3.341136057407603	1.5247170031676505	1.376724816958397	1.3658639041191063	7.783132502578861	7.577204916490118	7.39742541076179	5.504063812498409	5.545611871525493	5.7653180274717375	7.992854471586957	7.2940140390956785	8.053215156438942	5.990823708662598	8.083090505440566	5.652229533405768
LDHA	1.6639123663806268	0.3416597088872101	3.37812723697078	0.5354180302395986	1.4684198230614218	1.019076437106931	6.142145601947694	7.587787567077759	4.954600478028978	6.199793390512277	6.915138302901899	7.960924497812193	4.310094545330145	2.566132131988496	3.4300231066038074	1.5393514175851666	4.447355293980517	3.117850027064451
LDHB	4.20930094151436	1.9094107590230145	3.2579105521160314	2.600043768753648	1.6238554316749965	1.3259776098997196	3.934440875499972	4.225907299529854	4.701876099654571	2.6724439373325537	2.576176171748377	1.9335693757479493	2.631085797373235	3.2333068463808217	2.9857658578036537	1.0220865647796784	0.5603211842239492	1.7111997084560082
LETM1	1.6077847455378629	2.9622909418827086	1.6003034281161796	0.4356017574907469	0.2594799412281044	0.14897391709113833	5.3936174114297915	3.2901273348309314	3.136431108222596	2.3224957579590755	2.6794022034603007	2.79520054376931	3.5294182291879324	3.0078145237356178	3.3561018873531587	1.0470640929852966	3.2605011597773714	1.3547550282255214
LGALS1							2.6864063126389617	2.2478219524573504	3.233727248547908	0.9519801759473449	1.2130963068423728	0.4234508430752755	2.6864872706005194	2.668057470301707	3.9778736441144313	2.61170624540236	0.5659885174170344	2.498484538748344
LGALS3							1.4559913018319708	2.309274592622601	3.070639149162991	0.4712540476736659	0.529867273878916	0.5284795905431288
LIMA1	1.8910796370105656	3.0461322265287785	3.128075699681436	1.3012202681287477	0.7014962025362231	0.6955528779268523	5.819230422920853	3.014327497917233	3.0749163383239244	3.3903199686568137	3.1523477134048568	3.139622841397522	5.320657056247859	3.788083999151925	4.61824082639887	2.581744560859219	3.5613969908863505	2.5761889353326604
LMAN2	2.1323159123884343	0.07921356755629166	2.8429963229704134	0.6109659081298671	0.4714683425689247	0.6261732794220028	7.119762258200632	5.411592496587222	5.790073316365834	4.686602954667635	4.243739185922	4.324158980775112	5.646851912590599	4.769066191993347	4.974596850836961	3.240072975666055	5.4575769937849286	3.1251168707345323
LMNA							8.076437257961759	4.834644905877352	6.504006872693216	5.639585986698017	6.09801994931204	6.7235718848425385	6.926517766382783	5.688988716643872	5.549363300309932	4.165186855997454	4.574471274878014	4.103651602310396
LMNB1	2.5926808907373378	2.0287774740555737	2.3762165521057796	0.5045749236261896	0.3019616497660331	0.2875649381913251	4.816928236757496	4.025199426732208	2.9474603637328234	2.4462730252881983	2.2206085555359567	2.1139204062994366	4.241305004347618	3.8848059445470313	3.891799339766524	1.6528274180597782	2.6607344614564	2.0146253943031702
LMNB2	2.9498093180463494	0.879739896015962	2.644527263196688	0.7291006656809229	0.5751799865336024	0.5948552816577221	5.068721606877339	3.8402746315255563	3.78779500851053	2.5123072554917623	2.5829509181603565	2.1985382761650034	3.1297499656783265	3.5709442365428687	3.631416449832571	1.4637739223639648	1.282567852712602	1.707457366764885
LNPK	3.5248759809087367	0.3690735168093642	2.146189667514705	1.9168722568659573	1.1091037069956469	1.149341354819485	5.654030988310621	4.8898101437661134	4.5221048303818385	3.449691437545831	3.3049006164611083	2.785489849374013	3.858617240774672	3.7066637035282732	3.959290986738688	2.2214430410592394	1.7089419646980186	1.7003459167566497
LONP1							4.63869806570886	2.8637554144932995	3.3233943863802997	1.7508514486318096	3.749210692206389	4.571217608077099	2.2267147577587445	1.0702714094794663	2.6215052506636822	0.13764163408769284	0.2898334955215792	0.18737243990954547
LRPPRC	1.8632345871155345	4.2001613675411065	2.960994480314944	1.2941366288872906	1.6334254559292485	1.7455849329972903	22.648092065863967	20.897865099355176	19.850581216534195	20.697807081465193	19.5378195655944	21.067782885443584	5.104820559034415	3.3480105030731138	4.691525353473339	2.6440052625926933	4.4389031340472735	2.5534558778260754
LRRC47	1.902376300310751	0.307991168435336	2.6357553078938127	0.13885586198132413	0.11626326613488586	0.2374568333726115	4.8873376499051435	2.3042200184219563	3.723012344180008	2.540644551072986	2.860997761849964	1.9006329586892905	3.373006666241386	3.6292216285171657	4.504623663386994	1.9601042156173984	2.0363345254472467	1.8799961634953344
MACF1	2.0548632681261	0.3264600101165721	3.3499163598330486	1.5497436496488852	1.0062183114135326	0.6959523527738739	13.295351062818805	12.490966497769476	12.905812037142525	12.556207830121036	10.188017683758966	12.598072976296306	6.369784485861452	5.179798957838232	5.3799615065667306	3.2895710009126837	5.964898663163457	4.569773645355457
MAOB							2.2672434437889906	1.265605062278137	2.1737399792191705	3.4234665508260935	3.1724347845992384	4.363702934582986	2.261726341813316	2.3586728908914787	1.8271651115262584	3.286121164019004	4.898342486747706	2.8189568339198035
MAP1B	2.3761979150243397	0.17147160411631768	2.4748418529682232	0.5646930541370777	0.2684947429024792	0.2769494916974661	7.437215350999942	5.59064375160466	5.221095297122064	4.568044414007545	4.6463928923272055	4.669799770027399	3.9591784077411134	3.2911646640556635	2.980550749258541	1.1291566649532845	1.831184941962117	1.6689396554802451
MAP2	2.2319214996504924	2.254579226330345	2.4376471845231764	0.5109581046876923	0.2552934910597871	0.19846603275942606	3.89403995777246	3.099327242790246	3.622246494235666	1.6405654837803616	1.468573476620205	1.6853896535959432	2.5411695630901816	2.7325586630293084	2.7411002546394134	0.7303186304888154	0.3689644053334437	1.043703176376096
MAPK1	2.653378554116016	1.1289403622934338	2.4489808113981613	0.5516742976042784	0.3172022006176343	0.1401410556261413	3.374269925694075	2.7651939726133103	2.8596638198396973	0.7780003842562067	0.8406762469969024	1.9474008625909536	3.3324452442326304	2.635082322929612	2.600492113272668	0.36515753597214257	2.0768647102254527	1.1142097593119906
MAPRE1	3.36667326297126	3.943720447379549	1.9305343876900247	1.7117834006536925	1.4071017040809195	1.3610300504953514	3.4008914162908734	4.5640445376395995	4.990148950492997	2.7131192397091843	2.71641722209584	2.3083759149596523	1.878884678422423	4.078636795668014	3.6640079616707117	3.0874041029910284	1.159638143877523	2.7585633218195853
MARCKS	1.9437529037068428	0.969275827253954	3.4457436589320536	1.026602129049219	0.6971414333784477	0.5574426418473369	2.5347727738239847	2.8306542448311443	3.755019607114433	1.2791925384032448	1.5640303749492015	0.8414101560514301	3.747081500406949	2.8210528138948594	2.29900434515164	0.5540602909148351	2.2097827401677512	1.4908918016156938
MATR3	3.550342779866676	1.337630414820258	3.8743145074552414	1.4008038449808329	2.33360993022744	1.7885483762547068	7.423161609839926	4.9770377398322525	4.8655507295645	4.700916597169933	4.5892307901717215	4.676515707745747	5.323825122209387	4.220675813525548	5.396961920205153	2.9894949537705338	4.915281930094883	3.0167114572189098
MCCC2							0.2602480183632163	2.097078868723216	2.6903362806043387	0.2799953830987106	0.3305420177281297	0.3477933078307295
MCM2	1.851860290144897	0.1783112380420087	3.1692022424703996	1.026198963056811	0.9406961507524212	0.4364203306837624	5.208773477171778	6.11828332090713	5.345242759347767	4.726659163556167	3.8942280141708654	3.0667312404031737	4.06535717245912	4.263672577453184	3.8482708743283416	1.847359281102272	2.005978164034932	2.4758960084603765
MCM3	2.63636767279717	0.4386857557471602	2.7550337752012606	1.049679096154444	0.6263013878477287	0.3835159081408783	6.876878320323344	5.447404985202315	4.943271692165622	4.090988013141466	4.053998399210223	4.243398245559992	4.328993280793681	4.818094871412124	4.840243569605935	2.2575270964987544	3.696594113845274	2.697293972831149
MCM4	0.07386141724464583	0.15841245120347694	0.022424109056182133	2.453925303372437	2.1103965517352017	1.3707652545979994	8.909524399976831	7.437390391226734	7.946692043496928	6.180038523306322	6.1649595648235405	6.606425272681968	4.5915582661074925	5.18009611709507	4.388601997545987	3.4160170186993875	2.0610196476168032	3.731343957991892
MCM5	0.7997736326354619	2.212324405699329	0.34119307204515503	2.8882693016633127	2.9350863631372968	1.304396774731179							0.6901094879675906	1.937144703163532	1.1253967113652428	3.4153298332637254	0.4260260924908724	1.0381600744014348
MCM6	5.187026183414946	3.910078099624219	5.309993147938491	4.310802517510794	2.609923692264989	3.0703173284651566	7.589191279033085	7.081613658660146	5.797160413104282	6.180181322141182	4.681941581049552	7.274495348378182	5.3605283597279945	3.999665159568186	4.30752321552727	2.1710246005810907	3.1410046037976085	3.331770546141419
MCM7	2.823357369952056	0.3214595947555015	3.3690004570173766	3.0320866322750546	1.9553565796284085	2.1707144356549595	6.451653568771725	6.973059232344805	4.036482954458282	5.1378748957925815	6.268837564214108	5.0514526021848845	5.483308358591703	5.290586265615752	5.915631786252898	3.1788746453658634	6.235960506337707	4.68040801622068
MDH1	2.2292781167783398	0.03823108231825298	2.9110725329892864	0.6672733839871737	0.7028558079420362	0.8292710814879045	6.772086275948628	5.370907074111626	4.696970262047581	4.32249801954891	4.177459884321375	3.71838911816827	5.5006278679488885	3.4452021451165837	2.9511307180027693	2.3913564365154065	3.93105688126352	2.96697565120284
MDH2	3.4311129151382374	1.5855556799526898	2.592336101428257	1.0251949442078272	0.7626235727231707	0.7726349736716289	4.21120793064129	4.440697059929735	5.173267904564238	2.616516762884561	3.1094120299222268	2.4744979934243347	3.753813828922613	3.9042823229283385	3.4754098160883737	1.6593588350217976	1.5002045385597267	2.1309309178485973
MLEC	2.585912354355391	0.09677109075889256	2.591285245363788	1.052465606548678	0.511520384860531	0.5397349213904138	4.6550747521246025	4.1980890533343835	3.5285117531896333	1.9769751417359784	2.563676668548468	2.2629863945121937	3.1644605153571237	3.3710005338075715	3.443909683621915	1.2794788839754854	1.0449565879019485	1.8510792797920388
MRE11	4.193276786836905	2.9734722772852438	2.068812756048176	2.477490831286501	1.0117711168596002	1.7569348858090166	3.394459974412697	4.8495381788125576	4.668985780076298	2.8586537521784217	2.6109236857885203	2.2252721980581285	2.4765453252153806	3.8314792134116247	3.8525468425273823	1.9766037339470601	1.0554383934711389	2.23981855677179
MSN	0.5051659180414158	2.5284204019889445	3.101779984895333	0.9142027400999924	0.8300807570083497	0.7107127076417513	7.002980140859603	7.59326448202916	6.976293069842355	4.705932240460138	5.58121197588263	5.729366957438468	3.4494207768748493	3.049356576933252	3.1255598629035632	1.318908331155214	0.7759131558727757	1.9056919720558998
MT-CO2	3.3760023576180243	1.0112797911213132	0.9500085616820408	0.578978708757638	0.4148798302842876	0.7928333439707466	1.5448888159437126	3.0848869949031226	3.6332475044947135	1.3157626558834752	1.2577622328474858	1.034563486916844	1.1953017780944968	2.869859716222621	2.9572716442536278	0.9292224230006828	0.3953758327509741	0.8913212838078971
MTA1	0.10798948155457336	2.891531705302902	1.396657496691705	0.4569310383192514	0.19160826575376247	0.21819707453773285	5.060346530202223	2.0206463175281963	3.2611502231838703	3.6752557857391626	3.3847644084310264	4.718674670700853	3.6788058911910233	2.4747271093893204	3.0303176386607578	1.8850394392508656	4.515425212285182	1.6508373943917356
MTA2	1.717292620495739	3.9923283233444247	1.8277911001520009	1.9532173522225311	1.360729389062048	0.7609505117043414	15.471228541194634	15.532409196672775	16.26094458671348	14.265311350608444	13.323453713302285	14.152210393901793	4.554838891565062	3.5818597656592943	4.3878727476460435	1.7865219296827155	4.302826209883702	2.7678458762444174
MTDH	4.48212194942197	3.8786246610111137	4.503308536570585	1.722282794809199	2.822628103073324	2.9146973326370604	7.7776441824942895	8.902132894479605	9.504482383341443	7.395706861234664	6.624220730815067	7.175750202341518	4.079476216764816	4.937156653272199	4.927587705383397	3.611392316498701	1.9688591445043315	3.7363301786712486
MTHFD1	3.7936043387824823	2.1746297496385334	2.790723311305673	1.6454393895066295	0.8065602507342801	1.2201250890367548	5.127242614085062	5.616756226693127	5.0577800101626025	3.54872632383111	3.228744441184998	3.161502482827503	4.3011014160400505	4.041828694387487	3.8734526288724416	1.977625456899336	1.901053595847343	2.4876784467561097
MYEF2	2.237272331898975	0.2123570636230861	2.4544423525914563	2.5355716823421703	2.5544737117966947	3.5274485041223573	9.3690603545193	8.966067199192024	9.053027326234847	7.092903679468577	7.202039021082448	7.141369217444037	3.084246273973556	4.128216054436137	4.144110736120327	2.919504384527793	1.3071638474567675	2.2632536107239307
MYH10	2.200111399176388	0.7282031864426032	3.8582896124164727	3.10446273426114	2.859251813019996	3.279951718506456	8.31908346693864	9.428791262390089	8.7782956449387	8.60314461923646	8.721657223896615	11.299800416441656	10.942764211041856	9.420046158709493	10.645069004612473	9.991835683695664	8.907364798367333	11.930736977486665
MYH9	2.734515510065634	4.4685424241305505	3.2459907238719627	2.0266288704534268	1.5140674635462947	1.8422926530346235	4.9500853958668785	7.292837590421898	6.614288454419429	4.592513327084227	4.912988584510841	5.155904756529028	4.143573973124517	3.963157708330185	3.936525955690047	2.2488390928776307	1.4438879547305097	3.2572453805288344
MYL12A	2.535902609186118	1.6980813967038884	4.948061342731412	3.569815030947214	2.9567664907130093	2.854913931554201	5.468954589435997	5.090646831696961	5.32155358872573	3.876544585822848	4.1453170825338965	2.612699031722769	5.337891223299907	5.57593611302674	6.630763600101884	5.620345701455233	3.7130934998913125	4.007755375245223
NACA	4.483246054527749	1.8389519372869725	3.4453547195504086	2.3575803491461347	1.7552566732184829	3.582718523857909	14.869911863026571	15.77966216804876	15.27502679306094	14.281444675971219	13.157191766038366	13.153529780905895	5.927421281193771	6.305614427609438	6.007567489573782	5.633497920958495	3.282705423444924	5.4350112345005535
NADK2	3.085221529575513	0.30770535065801596	2.6245940267863417	0.7974005954432343	2.1138453402820003	2.4232020576401614	1.2694311541149588	2.5298248507191343	3.3500853649634625	0.4557800064016018	0.8573226121052495	1.2749057625466222	1.8150920581707988	4.188919408337066	2.4775324489790083	2.2383674101010933	0.8303250322121069	2.2599477198608704
NAGK	1.7162256899109931	0.24129991016026714	3.4242034340770857	2.4729896978336665	1.7334516880589634	2.7205618593589103	6.0809160168836796	4.618075339713814	6.079871612955159	3.4865144431388924	3.85508787152906	4.52835255907945	3.9902146337144497	3.6508132349478464	3.183779378290732	2.085291922247538	2.1999282321705045	1.0970874797962848
NBN	0.9981533197655524	1.2824463179859245	2.983328862059897	0.14563635756919094	0.15404582251209398	0.26095950148736996	3.4088882495470583	2.6111641292110326	2.043273216208042	2.2188186353218	0.20230623956042504	2.795740924639058	4.5978669145018385	4.110172634718054	4.429897298862301	3.6859114224183016	6.802854619340232	4.343417170915038
NCAM1	1.289751875645733	2.283736113917997	4.174230843115632	1.603357257701753	2.425663408812058	1.2705764912917945	3.940314750151627	3.8689129030893454	3.8158624364146942	2.3319683855762694	1.960870785920047	1.5087258270540542	3.7148925161658233	4.004274467452294	3.55208062317166	1.6700088589565187	1.5803694968010744	2.180079698539367
NCAN	4.869609435288303	2.6370011464980543	4.6307947846473185	3.9235334841583054	3.303629946431867	2.1140205807506325	2.9130958592680827	2.3364902708301263	2.0952701537464646	0.43742885134964016	0.5293780224222386	0.5615915118934993	2.5297796519193736	2.2063623474071523	2.458214087508696	0.3476898241874899	0.40591280924870266	0.4736779054854805
NCL	2.940415694298298	0.3785241742320885	2.172165531496536	0.6258153218516553	0.4922264501752279	0.4771244176754454	6.845463442750818	7.232724611648106	7.864706946599965	5.562091226602786	5.245612811799536	5.432580818663753	4.090301590929186	4.4889702845246084	4.340463321646484	2.3728844096058204	3.035272370318897	1.8931824190160056
NDRG2	0.13528074566738324	0.2431103390027717	0.8986603266704897	0.5706392879190164	2.9117403513832585	1.9568231123655515	1.6987598256751926	2.241609820299744	3.1415629782633467	0.5431387327768915	0.6090916309137617	0.4904875385604348	2.0507716883669733	3.3026909908983924	1.7642570639593989	0.33243352198123066	0.6510183387919214	0.958034296089864
NDUFA12	0.03242264660898775	0.06265550833912571	0.008143428749016045	0.6253066355093152	2.2174486500743846	2.294232305738413	1.4245275676092952	0.3056716543914299	2.641858962906728	2.9748210272024296	3.2143076800926806	2.2828843021744465	0.19163790301880188	0.1655265359923155	0.3528064391197249	2.5320194298878698	0.15587384317931458	2.1015773054252875
NDUFS7							9.721820989720571	8.037690517622629	7.040141975303483	9.21636094417401	9.704310071857185	7.972152533560602	2.219622742240608	2.50021551526812	3.0284897195098925	2.8862986036361633	5.291978695432822	2.950271460560255
NDUFV1	0.5834806444064914	0.1253634805456725	1.0218644180865517	2.520448566348675	2.519045872775532	2.486385444389128	2.1986148851290803	2.2268913848745666	3.084762464719088	4.673399336693077	4.050765852521871	4.4233007410629765	2.0742943935020195	2.1701176065264205	1.8938246542023616	4.749000021854172	3.0014272883209885	3.4866058906816737
NES	3.1530916347889693	2.1763415282787077	2.1720142055602407	0.7016396473732393	0.5612125212962465	0.5734177141360086	5.042823851088075	4.707171751754905	5.138458838253952	3.0812019398641515	3.0629403488431413	2.8177132951957726	3.0309642885313166	3.514704942248882	3.362318657640954	1.887335991559798	0.7049605891268856	1.854456076421292
NIPSNAP1	3.1716834499936395	1.838971920248844	2.220291144040746	0.8061252641780847	0.39421616275228016	0.5685854268592142	4.0760185604529955	4.16704369600236	3.644799358321848	2.0024494404982374	2.044831152254156	1.922811498153011	2.9708943994629378	3.223573193462121	2.7533626279154504	1.4087150295515087	0.3687647660857952	1.8213101065253208
NONO	2.4530608650297685	0.3362942392622245	3.5680250934149367	1.337163803656907	1.5317263639561767	1.6580137286690424	5.664013347158399	5.224049067101324	4.8287758880926575	3.197084408161265	3.2308427791261036	3.4932470465252443	3.720012465614512	3.9777780913333856	3.822206882434847	2.0550339858519613	1.466591723259022	2.1558791953133234
NOP56							8.233798420098942	8.870077296329244	6.409281254773957	6.758259132773065	7.00636879404451	6.065253993233871	4.7755245397214665	3.6694220964653774	4.662911116909368	1.881376814703288	3.0812435409188352	3.0536364145187505
NOP58							0.7514167842426197	3.2294486296223632	3.5090107852318577	2.111573320485093	3.663967900940436	2.586136860453188	2.819342430707464	2.2611782675086802	2.458959536759129	0.6935970704230463	0.1400867537895262	0.970496596093542
NOVA1	1.058611148161116	3.5103316751904785	1.3630628928756368	0.6145665232891631	0.7720935568557029	0.7389764942450108	5.403263884497258	5.553828766242615	6.947442924436253	5.189056610833628	5.287082409196091	3.5112095830991144	4.8650507705514565	5.653121913077262	5.296581410044278	3.21626520575797	3.9048444131902653	3.0620565818032803
NPEPPS	0.5588323815327287	2.490809159098041	1.946623240211646	0.02011123687330852	0.015067636622626475	0.05338519946102459	1.6361503757801292	2.62485996314818	0.4834654000706259	2.6116560466753174	2.3783214358937967	0.15553169380398227	3.734269903427904	1.7397284567443472	2.7029103263055467	0.8987553814081142	2.049787797324868	0.8975692796731264
NPM1	3.432381029595598	1.368394425141546	1.8949625166458235	0.33518458012578123	1.0908700797129751	0.7440873629537114	4.965128287102701	4.331891808441064	6.324135584491823	3.951042917854233	4.027548195585296	3.1154873186539027	5.21028234363272	5.1832417426057145	5.501630726240048	3.622137224801462	2.8819924938966706	3.6042864766414855
NUDC	2.3999371008387653	0.4542305383173125	3.2619424367368235	0.9784303861272344	1.0045034150100416	0.8101738334912757	15.496705221783495	12.083627755877723	14.271413435122273	13.801826517288575	13.847038436357565	13.933591313514139	4.144829151118349	3.0586798913434263	3.9750095028723713	2.8827090686736514	5.664796159776112	2.8028683275574986
NUDCD2	3.563277480428971	0.3454391571847337	2.9409150937242137	2.7024632404476265	2.2925157727570764	2.5731819872300274	3.1211020299571173	4.119295323564958	3.263377109260424	1.7185685411049352	1.3107126466467311	1.859660193527228	3.951872599327052	2.6278343308489904	3.1760009704267675	0.9614914266626629	1.6505478197952377	1.8407769073505984
NUMA1	1.906296132654184	3.0898642988687115	2.339855763514948	0.6970506122178776	0.5904395731159527	0.43676213708475786	6.106426117171424	4.759298232104483	5.627630902250003	3.4304975433796803	3.8802656815192633	3.725731250092522	3.737292813845885	3.7159010901593774	4.150144386791546	1.7279721966872914	2.47277162723667	1.6691041402486202
NUP35							3.672289202491393	2.65107881747674	2.4196619646206114	2.009076488416374	2.1097610539992813	0.3195469318035221	5.755139607803718	5.441504123260957	5.797305006107607	4.413457212695296	6.868190007787719	3.786146498911973
NUP93							3.46194551045027	3.105862805753245	0.8630075773905949	1.2917394857888669	1.2915375030189342	1.3607730953789876	4.265053448656718	4.1316563078794895	4.195865685697487	4.9067043072487175	6.9925212437849815	4.5003515709287445
OCIAD2	2.396592733517665	1.98967888641716	1.6420289136967965	0.8346287103597637	0.6502173857463245	3.629979499741424							1.97538487377856	0.32886481416051044	2.3543321292812767	0.6333532767295664	1.962837144390981	3.257376583377302
OLA1	3.988719313979916	2.506398133719334	2.5162567282385613	5.42984302964967	3.8053078926660726	3.302702905202071	0.2952268929838572	2.9652409501144046	2.8605685365380387	3.151117903261972	1.6094809572027515	1.831029011435645	3.2392605705733533	3.457693203874481	3.447573237776541	3.1302937085457434	0.6038474224616197	2.599428522903509
OPA1							1.09125020470132	1.1612185622913362	0.823225658815473	1.9855989636952267	0.5664054381040832	3.5389583557970963	0.6365719077486417	0.9434631816394028	1.2441767004919015	2.115735282709729	3.668263905480607	1.4907106448502203
OSBP	0.3638377249763917	3.3480470999346856	1.7332448226057606	0.7177714987980325	0.9110884754794976	0.7979807936377911							2.1878268926162368	2.5270893423604104	3.1255371095326048	2.679846255955048	4.3119104590169695	0.9816012601418668
OXCT1	2.436988401682209	0.06973774657117167	2.5132866930639803	0.3272303239021495	0.5464739766977212	0.5979704611055613	4.3712095460749305	3.466936982329772	3.3250604756239963	1.9195501808329536	1.7584367284354905	1.8233636131820448	4.393778018374518	4.138430570946932	3.574756968147218	1.8123114656532109	2.0954280751711143	2.503154797712014
P2RX4	0.7082366963918839	0.550498410808888	0.2385493400722909	1.7674086962022053	2.813472669658478	2.5518537111867783	1.6254019140625784	2.5110560185241506	2.6763559576930773	3.992589542324127	3.8690936288846496	4.5023053391558845	1.3076568757873854	1.5354238746074225	1.3541891055004165	3.928792347615931	0.9622827565918688	2.372881703130805
P4HB	4.325732971033276	2.3598286037562297	3.701952567078224	2.082563170090192	1.92023135979264	1.5788484417377673	5.965893578654014	6.165114893972985	5.160138923091839	3.854043255696916	3.799647437819544	3.932298603745948	7.472873316842012	6.109557226404713	5.227164750473027	4.3232844885406365	4.9222072599918745	5.534396761419172
PABPC1	2.468786668630244	4.560773335572883	4.107768146996809	1.6985888940786782	2.47304864521538	2.711264246231472	12.581854357883492	13.523069708234315	15.271293900353957	13.059762417950926	12.08134654171494	13.386436206553359	7.759154341968625	9.342418719759344	8.161354731287945	9.618498358739158	7.1223107929060765	7.047091420351911
PAFAH1B1	6.757631852072931	5.756828085620334	5.549512130741293	8.225172262048359	6.999133950424643	7.943027185486247	11.264034546187284	11.389584187831204	13.901444418549461	12.17213920161988	13.395570811239624	13.112368473018153	5.0597798917939105	7.275877542298327	6.18227434713962	7.084626785377494	4.538580216740419	5.608628387274576
PAFAH1B3	0.030560370147646	2.0617870527919697	2.6960655979223507	0.4126258407270121	0.37753748799020537	0.4310500821704796	3.7825976161398094	3.3771798618953364	3.883467535015353	1.8797044482703944	1.8418945993377311	1.4511495719593082	4.7219507553843885	4.523089259460483	3.7301482818240936	1.8888420880282484	3.036544505770697	2.711579850583099
PAICS	1.293944544480656	3.6151151907983685	1.2127726659925084	0.7485905676296059	0.8077425485564123	0.8748686247021696	0.8670888909537792	3.577637956846545	0.7790205079737997	2.703044840322923	2.0201157942761867	2.529011511012793	4.315365115391152	2.292076062139292	2.824397919825648	0.9153341644196054	2.712741897667469	2.885316224547293
PAK2	0.5413427795927462	1.4190070564265624	3.831170385593686	2.1575008453599462	1.6867049653200774	1.6074701061546859	6.590660849299562	4.523607049939874	3.9568685594807733	3.833420506946045	3.7630584044316215	3.8837883539945377	5.1093238542128665	5.035896699082343	4.4673818553860585	2.839352020631465	3.302132616360273	2.698586165610163
PANK4	0.6144467442675772	2.8125941479545924	1.1866819525087784	0.03135837119264802	0.021477189195128327	0.045079175301663325	5.795606611813338	5.21517635071199	3.6444978475795895	3.5768908613745074	3.1595766045641582	5.1782305659274925	4.738828642495807	4.076593597419322	4.2840406114891545	2.4146081488093296	5.426234406836972	3.0943648518150644
PARK7	5.041869258456383	7.124521529654339	5.723562001499863	6.4564121452046175	4.603569361704559	4.318980727337353	12.259603093837226	11.30621751478858	10.423215080240098	10.54326778425324	9.209691265611037	9.71515794849207	4.331218663142282	4.492287064452536	3.8489408945627797	4.376340394143598	1.9348952967682207	5.104598652878376
PARP1	2.130305270916177	0.31022200539220346	2.9160689442395054	0.6072450349736653	0.5180793346653608	0.42827593318291735	4.7693143668435285	5.714487793879032	4.854802628538719	3.4093578630481143	3.4441520481689083	2.8733359386683475	3.108489986628234	3.2267080527202405	3.601841220475452	1.1295261395845428	1.3134113193467636	1.6244524483305434
PCNP	2.902750727294904	2.2290562460929286	4.065640047709473	1.3483723400005887	1.37227847676644	1.4143688266950658	5.234557304793277	2.893203621083293	2.9558966268628266	2.8808265023088397	2.2517219098684502	2.3168857247400956	4.277928902541066	2.4528807309206586	2.544344053028934	1.2169509676456034	2.3663305209462147	1.3734908893828697
PDAP1	2.5092167421027183	3.340203297630142	1.192379210587482	1.2992385008661191	0.8723171332934471	0.4341275283159645	10.39960711079196	8.866545781238049	8.26979500542827	7.9223889875104065	8.010331709349222	7.216548451729537	5.129232654262915	5.5400770591177535	5.158842162638308	5.186228735358948	2.5862556914948653	5.20656642179632
PDCD6	0.06087517904216935	0.17740013627875864	0.06289696879401274	0.7488095799634013	2.285999057385976	2.36429263640216	0.7707174561611958	2.2335225227378253	3.666137443576389	1.0752158000765928	1.159314140239291	1.1458266346005237	0.5586543978690858	3.2284730746729933	1.8481547937031009	2.941564496992175	0.7422159047868557	1.9956778794439518
PDHB	2.7993768482511037	0.07062250337600028	1.9791066450958743	1.018548871256063	0.6202135747466644	0.07871226143401004	5.626304927893534	4.617131720608241	4.4375333372592	3.4982363658685065	2.7950998150324384	2.9607711552315044	3.6036573074780582	3.6017553764574965	3.4491989184777854	1.439051379194278	1.5152314290290103	1.7312364248741454
PDIA3	1.1536774846569056	3.0348861710361352	1.1524260476512649	0.199877628665076	0.2428511334748613	0.2260919775318205	5.508019531350894	4.479384604894588	5.949971352793495	3.856171012629918	3.1304926540226012	3.7174321952624663	4.640183455577772	3.7691536975029134	3.8337888591749762	2.2519046395600064	2.055735917511019	2.186218605067766
PDIA4	1.2679727980717423	3.324035322877166	1.5776580605775314	0.4359573679844444	0.4484724989796263	0.7052156359531679	7.95799852419925	7.710265193020568	7.308338360157665	5.3476752991757	5.715188999251128	6.221755015450612	4.962442054236845	4.80998145107522	5.431184580368853	2.9905075611818908	5.368657303314097	3.1572854329999664
PDIA6							0.11185555367708122	2.3250918969483783	3.157893078884728	1.02265585462197	1.2125346363115228	0.9133569354953772	1.4663914346172713	3.2635283889141924	2.028672545699312	2.7359623914001703	0.2953500787367001	2.8608376303623255
PDLIM5							2.827877895761984	2.716445311131653	2.9881549604115816	0.09873342688356558	2.152635182616554	1.5472005048188298	3.4020149285024512	3.7948379821967535	3.550281725029603	1.4254181617672883	2.2981426929824944	1.3496284530806288
PDS5A	0.1705360051768522	2.3573970716374046	2.330828357099904	0.25588100029198485	0.16296240265920944	0.31301729534764805	2.5954044845546704	2.837932718631498	2.6078868652270537	0.6692588804909235	0.6575631224235996	0.7348202395734229	2.8905108460996005	0.2991051215364019	1.7018782561732206	0.1919860716204272	0.4819590572149572	0.27539573442067145
PEA15													1.4024788327583018	1.3566853426253629	1.1501049156214198	1.4863661519385456	3.7629281836444943	0.5939757297216165
PEBP1	3.7544248270905887	1.0447858132737422	1.923960594701272	1.0929967450003168	1.0390531521928428	0.9812538430802786	2.33296923167254	3.3642687949069847	3.757814773799888	1.5496127336806609	1.4534197109779723	1.0866997079324712	2.07064981810054	3.4366791754983743	2.971066500100473	1.5157143241157425	0.4813466405209129	1.3264333477895487
PEPD	5.028216254328617	3.9646014754616363	4.818646429929508	2.5953280884770096	3.769774195198016	2.3916110006254843	2.7617895098028904	4.055866135172047	4.574299348326743	2.092705828874054	2.201198820897312	2.0511892314490328	2.7619938320557256	4.1152651867545025	3.44194496061258	1.14379106179348	1.703263711327518	2.3890238727151307
PFDN2	2.5715588052431135	5.078171596271798	4.163590283693531	2.8983632961183083	2.384117583292105	2.5479306442524354	3.8144503048976164	4.427559558142597	5.114989654311229	2.9219013988254345	2.983711424999011	2.1367702987145183	2.1728853822520064	3.508183714532332	3.108922673651851	2.7598201580011072	0.4287401770499359	2.8887004187090404
PFN1	0.9930710551139535	3.477491596977776	3.118552786548152	2.692975814707672	1.2253196883132549	1.247310572983498	2.085706089411913	2.1870918684651044	2.897957721942253	0.7994836739776405	0.7165201538432852	0.037581382117530426	2.540014466268525	2.385320746463661	3.637050995858598	1.8133098188088672	0.2875202382828231	2.157317300056539
PFN2							1.9924795133070128	1.250681907144563	3.0422372947594827	3.0372291543439283	2.076106330270169	0.1835038465210793	0.8870094150804722	0.11049625782263924	0.7111084523797823	2.9578156354581204	0.9533478548148424	2.39870927229088
PGAM1	0.10081676365162637	0.04898513039737827	0.0200953750264852	0.7785842604314023	2.395375808706433	2.1704865979678885	2.4729680419968427	2.6900215326747263	2.820320844656785	4.552252914940322	4.9430951081561485	4.370379885007109	1.403458325068065	1.2934297224328903	0.9515921219636008	3.2362776768544954	0.5393588381519621	2.9176878527239194
PGD	2.000304755786395	3.4836351835021984	3.0324948143452297	1.677040763429029	0.7527513990967395	0.9635610802338658	11.621688910016296	12.328570815705154	14.12935241883848	11.775320861803035	11.78257546252496	13.736038324674068	5.2027675603934584	5.007942332174967	4.884177497805722	2.7712422837948214	2.84217282625901	4.223356033020243
PGK1	2.9597173212460364	1.268321581418287	3.3939614742072743	0.7302860241598185	1.3334910420779376	1.1146227013418557	3.1423072272922052	2.2884933217598014	3.334171251098792	0.8681880597099806	1.5055701448134695	0.8570053561692287	2.950298983567279	4.04681538295614	1.9650996578286533	1.528173528936294	0.9704532833567068	2.0460337516225047
PGM1	3.2909917774794906	2.3185017113446937	2.439870586368417	1.1488398399887256	0.6474866692007986	0.6322430086042247	3.7742229516649415	3.846157490351744	4.101507334808072	1.898291354886552	2.0201250717380925	1.8415031102302368	2.9940061432740026	2.799884876178373	2.5793319280635143	0.8227309218067449	0.6039359255088561	1.0372243025171437
PGRMC1							3.9323245541641088	3.5807960670674484	2.268649393447165	1.7387362367395238	1.6308509513093916	1.2990852996260085	3.3689954541657774	2.5705295522776885	2.2259326583261325	0.4587954063445833	0.8032020363139023	1.9786133653171518
PHB2	2.3981425568792134	0.42234716752567103	3.7514025432738825	1.549560829666342	2.2647932992419246	2.3015067053675096	13.988336968493554	13.939302138844347	13.568151688791179	11.938509695065779	11.359538974996731	13.061129477698698	5.819523774069308	5.586945272934116	5.4200127203959605	4.202112168760311	2.9041736217251635	4.8724545919568865
PHGDH	3.2232246633444737	0.3051101523671004	1.1859307573622877	0.7707969352890559	0.41486758848717387	0.5731343392492029							2.233884201324728	1.72693899625947	2.3144709353477984	0.12768346139146775	0.0627270586204577	0.1914166732587796
PIP4K2B													1.8860960961612159	1.8382552265252952	0.1944866749518617	1.4312367013827525	3.211515582167745	0.4520661908573533
PKM	0.5099697881680596	2.861997946786721	1.250938084298612	0.005991585469451785	0.1651005070171308	0.14400518175204075	1.390827818533929	2.6043295863500955	3.7788060861208654	1.1236123819126018	0.997956010986543	1.3502223969208815	2.76647502510298	3.7455697836098114	3.330732220354378	1.2809653513665198	4.344733548906916	2.273417076344592
PLEC	2.0617279388584207	2.1023546620806064	4.183282531234219	1.2319545171899082	1.3203809729886078	1.5515069013320868	4.410906755347324	5.638699618335902	5.435989354198433	3.054588649125502	3.2112847860507525	3.883721254777429	3.1961883652710545	2.9657535139447853	3.248025702320948	1.1506959276056694	0.7546771720488364	1.8349140615073385
PLIN3	3.1254617272378526	0.6948722607679579	1.8725906890186848	0.6085963911841522	0.1971341620932396	0.7208029060361736	4.467708798251924	4.085298215904071	3.747279657879922	2.2573944991744	2.3582731261083842	1.881019773724228	3.5543672620536144	3.9180594311449135	4.012368560746709	1.7969014653881583	1.731440721759869	2.04244031337943
PLP1	0.08720406576233541	0.6302097694274326	0.2245350165260491	2.586835450582924	2.087208801177212	2.105766238728743	0.35638296658479496	0.4431494277559477	0.3277394064636813	1.9725069619611664	2.0493670215690933	2.856711157931497	0.35153142201024035	0.3166639630603069	0.3160662722332657	1.7748807892272374	2.6480178718244485	2.3596469665438757
PLXNB2							5.3154297647509035	2.0949316469239023	3.447535422405505	2.9792805076815565	2.9235715070271486	2.8232357696477384	5.065107623092183	4.614011148408288	4.496034671879069	2.2136123559430207	3.4510431872515714	3.0160688410161423
PNP	2.854553030365077	3.7591149248375313	0.9515774258676912	4.1040603479024345	2.806891249730505	2.9741445094983296							0.4960948525934005	3.11625412350537	1.208053968781801	0.34485514544543666	0.9523837866991376	0.10499135478814277
POLDIP3							6.052098654629545	5.4617984187480895	5.622967079297788	3.6280176562803454	4.027725708355786	3.629149258445565	2.5485697311180164	4.7972379843353465	3.900046789800697	1.8504079087264451	2.5148695864038224	2.548977672874229
POU3F4	2.4521891509724862	0.2014940271205267	2.598706921769712	0.6451029285731272	0.6684214119303655	0.2442437645146972	2.0880353754494543	3.1431355784658184	3.274369565671301	1.5923807922535045	0.4112355260564897	1.3893748872811946	3.0792295950581274	3.189676227335953	3.3514041519236786	1.9861184673739305	0.4569941037314265	2.135289338073469
PPIA													2.50819213889249	1.8268582372599087	3.0441353268299283	0.9606091227389932	0.16110232347403722	0.8452212482505065
PPIB	4.651049006180582	1.7186677898959173	4.057640364620259	2.76373840684758	2.5720371461711475	2.4675358607821254	4.270322119919366	4.582184791325204	4.964530700451607	2.7301136054153137	3.396641048521969	2.194886975951532	3.116515343174808	4.052866313449352	3.806638259282437	2.6510957601135625	0.9693439627939376	2.7873725249172496
PPM1A							2.149335922726832	2.007609454083859	3.070484409717831	1.8881532873435607	3.607306665224437	0.4321617075887735	4.54580056768082	3.338008484235132	2.065172601856932	4.738069291674079	4.836986034071266	4.524802400657866
PPM1G							2.2715998614085238	0.6179108872215708	1.0315871923182591	0.9833997610412838	3.5812887588281725	1.6385926884362858	4.605714816907	3.723682545964072	4.328772329905873	2.1765206007193583	5.2630638832586065	3.221926364850666
PPP1CB	1.5007056626196822	3.5453419622653257	1.33755412592176	0.8885633166563763	0.6981677088597195	0.6035274046955247	11.506870139934652	8.548714108063326	8.601549922588173	9.379785202237633	8.995170053929694	9.610764768371796	8.444267003781905	8.267587086248176	8.7609034183186	7.903418990139658	10.988902480213657	8.718224559619683
PPP2CB	0.0446242927229183	0.06319620445991297	0.0072555351662607764	0.6796640127064502	2.3410633687013847	2.1833460237512936	1.89692713195026	3.476080674049707	5.328520149012001	3.507281137424265	3.875479503331873	3.4903346597357325	0.8408165460511839	1.8206848999332497	1.0930292543897169	3.4801310041768194	0.5291766919094237	2.2855857728466384
PPP2R1A	1.7196479891466183	0.4043914198343418	1.3447665631725445	2.807004006466835	3.19125862156351	2.9512733086332306	3.0214316338669973	2.509368704360379	2.9035032834234658	4.626388498574033	4.632453772442059	5.0446459485126365	1.9719712272446803	1.7294117199969792	1.4489443803850588	4.112304009363137	3.1463726527865803	3.5810709006526347
PPP2R2A							1.1843854554101891	0.9761849030213772	0.16915546147142851	2.351229954485986	2.1539944591112667	3.1970769522139286	0.2406209062928335	0.6251949739331597	0.6190934338153811	1.9835069958714544	3.0793904332821067	1.9347960215889068
PPT1	2.8354156287073886	0.11764869480330176	1.9861948784918928	0.4298064217084364	0.5160966172292999	0.42002950732762	4.4635808524557845	3.6174406128593795	1.4328009423329635	2.4225862111044285	2.3333059695099183	2.2064606854462285	5.1938737143353375	4.62941983530913	4.868975271820236	2.454689272938257	3.0694601457674136	3.580005015392451
PRDX2	3.6394840323363136	2.2075839048507047	2.986826225404984	1.36030416502772	0.8911756297017087	1.1824269609370992	4.268693468217571	3.934143094788196	4.295728751496837	2.331504959191224	2.4519717604861384	1.856457221467524	2.660555719030398	2.741740532888285	3.2805704219914613	1.141777330060024	0.6495155548898489	1.0799993612401986
PRDX3							0.1659370747641663	3.4846194795813905	2.045515811876538	1.2584533242625802	1.6159497004492862	1.3022186189979477
PRDX5	1.3260509995801495	2.89912006310993	1.5998675564534819	0.08928107895044354	2.677897130097912	2.7362346578478687	2.6688498024593184	1.6024572347779926	1.938112158782202	0.08728899217325566	0.08727534323504653	0.3675735687766134	2.0425090429354893	2.622030914968895	2.9532533554932057	1.170674488382314	0.408795534217544	0.4487363036515088
PRDX6							1.4855775412278522	1.4296239504959185	2.833411853577278	0.1813161229995396	0.18259591077509085	0.0593773118683991	2.679197608451529	2.676669951912128	3.1157113753063443	1.2140863168210259	0.2100349283849899	1.8382701928054723
PREX1	0.7595163642393921	1.7543309408145211	2.8697790408578885	0.1185405599165141	0.30206375185791384	0.21701324577875467	3.5179684281859815	3.7904683561953103	3.638559965254175	1.554257210114147	1.587677039672124	1.8501350383487087	2.7487322531405245	2.1362833567385136	3.3898133232641428	0.2909239825218329	2.0693666719628934	1.247818415486271
PRKAR2A	2.8483866269347837	0.34871339085522274	2.2981200437826867	0.28715282021394195	1.083462661362925	0.4863785300212495	14.163847157397823	12.368849488320818	11.147254572163103	13.25451083044652	13.666159197256455	12.283445324277757	6.378927940731442	3.9546542898448376	4.970217406641621	5.855789644908763	6.551288045570407	6.808267281245468
PRKCSH	3.1194104961223967	1.032723891584957	3.1516229468270613	1.2301691517765825	0.9220235973160302	0.9177916015121602	3.653887368084679	3.8914868382317076	4.201115910744944	2.274672555557859	2.244325875458102	1.5010182371117389	4.1493544211619975	4.399438769390846	3.5128630278153863	1.7221739920841987	2.2399076120821	2.4645677421701886
PRKDC	1.6837738437945595	0.7467908492230435	3.7701766195968376	1.228393074818991	1.09342024582818	1.196281715389183	3.076456448895176	5.640931281316089	4.4979413693612385	2.967183771959503	2.8616244009286347	3.6301906927505714	3.5858717730149685	3.562671652835412	3.864123630959353	1.4089362527684053	1.4829142609532149	2.8035818838496955
PRPF19	2.9336286808355405	0.06505939974351414	2.7633546950933447	1.552391361355582	1.2422863503925348	0.9816101859450534	6.299610883633639	7.5515123671464774	7.124519591764053	5.083579507286738	4.762708295638658	6.223327762442231	3.6958235198372495	3.5589902617384106	4.054383272598047	1.900519639507632	1.3649826932334412	2.3719781143625123
PRPF8	0.08912934794628602	2.8212272666098652	1.7971263703178701	0.06329730750155547	0.6874626461727685	0.5069012219498069	0.10976264854115864	3.3796781966043605	2.500282843010638	1.5064682067935262	1.6648016654229276	1.5682380043348998	4.413877391929784	3.935361571433336	4.567404428564516	1.7983755493019926	3.1168588063366336	2.577047399975142
PRRC2A	1.5571206116730374	2.9376247376347853	0.35608871190843105	1.872228851691952	0.17454631999889986	2.3584799452769807	1.5928186339185308	4.1522216600373705	3.7643786292170014	3.5317829087999373	4.750958456263594	2.9401754141617285	1.5172802328067314	1.6371072398307227	3.5563839237851345	1.0775639190305648	2.6677474856675647	0.5584595035578989
PSAT1							0.2326376414565311	1.993433923238704	2.5322610161653096	0.14575409959194496	0.14034459461137813	0.15466971399840276
PSIP1	1.9609829636693912	0.045926712209614334	2.7015164795355617	0.4294738569529492	0.2648821891867545	0.3558667139034281	4.586348026807917	3.641481511242356	1.8954494828082031	3.45409438962035	2.9472412356840167	1.7144987120463961	3.922920642823561	2.9395860783990413	3.8614429877175698	2.1556118383883103	4.425975555156739	1.6547233288315453
PSMA5	4.127876923394616	1.3429198824535786	1.38569952928019	3.384459243228265	2.60665143231715	2.5625732537472747	24.936076053070842	24.686924960869174	22.537218615531586	24.069225460032364	22.28813055168616	23.84377302977551	2.057253998529892	2.7645325043297766	2.2169482506982523	3.5812709130113096	0.3931653302287449	2.96796802725214
PSMA6	3.0923341642199067	0.2373971130086885	1.666147303273262	0.3297364837731935	1.9422004013332472	0.8652519794217982	6.627412374002872	6.875707640483568	5.227967655045457	7.846954586774927	4.997075294719748	5.692876502306956	3.888011561807776	4.752167273369033	2.2488885604711544	4.7764063610746605	2.8158470584523965	4.683116112858991
PSMB4	1.7866173385408752	0.2672638547586545	2.7494113491487178	2.099072450959288	0.05995211732345745	2.13734858113215							2.3525725701376135	2.8851237904868112	2.6155762778497635	1.0332199936499236	4.450244592411663	2.7127155691682394
PSMB5	3.226055006855616	4.6701976925520325	2.7638677285517166	2.4838527453646018	2.216650321098821	1.4291229928256424	5.808676539274424	3.8914399605330585	4.698061604524193	3.7654606212145136	4.197025394544768	6.4470758150977945	5.348821217419787	3.558795135739898	4.047331679338718	5.475680793887649	4.327958889983567	2.5858437826874483
PSMC1							0.4800151264738292	0.3453340199258461	1.5982058288168115	2.675550899379315	2.734731132707119	0.6291908511107775	2.9622045866764863	0.2532074955325359	1.7488638763620925	1.1463423504621748	0.2237888444530354	0.30971958939915195
PSMC2	3.741222155131637	2.3926659575997298	5.538708506249863	3.608744474009933	3.688971380234806	2.7296646211587032	7.308576230734173	5.483913888179568	5.255354211145229	6.979908245363863	7.0983505069594965	8.051598757228732	1.7524570254551093	2.26318649493998	2.0825806416194954	2.031483145976752	4.692049794839996	2.0659839352365648
PSMC3	0.6139535260227846	0.5150880027658027	0.21936551663017964	1.3034679603919703	3.236542885375985	0.8876932328647428	7.457949606281638	7.292891447366732	7.579163787568313	8.010061152012945	9.2336558060946	5.852684081225346
PSMC5	1.849253137454926	4.936158913663742	2.7733980195702608	3.999626984888848	3.475628436678152	2.6496633152424764	3.2895355290846644	2.6981241744854967	2.3641565152611204	4.5224134130747	4.644731820100633	4.9181011217081805	3.721605006971689	2.437065427629022	3.9143178483160086	3.1831057387611765	5.38974632308223	2.509121061478547
PSMC6							4.172010021482993	2.99771058971802	4.271124117107192	5.745192056184095	5.320508132138771	5.778541920956926	1.794687515796015	2.9213339598530275	2.3303254765832664	2.9739167284697783	0.2269595377000051	3.1001091115875017
PSMD11	6.107148517191675	5.209783764064959	7.4671637760118035	5.700974728619287	8.049620935215712	6.0096517669303475	8.718661254955146	7.29219302294947	5.337296259335879	7.399908531453183	6.724715598158716	7.015274364241465	3.8864227288664415	3.618791951517992	3.3749413711324197	3.7811090110453462	6.332991638483724	3.7633814354391815
PSMD13	6.03855950079044	4.480097495071865	4.123022345219941	5.146814185836469	4.58326178353749	2.748589399024947	31.49581980567819	29.55299703032141	28.464214773405672	28.698594329921725	29.7368075146372	30.172370050342426	5.914389411052424	6.252130578113219	6.148458944890022	8.17803524587366	4.955361258229999	7.0576685166821775
PSMD2	1.6751474716704196	0.2488585934109905	3.6891065653073283	1.9260826291423536	1.7194233278222797	1.8793466019351808	8.684885543632731	8.819059367222131	8.57844396434616	9.98591342986294	10.457683005204695	11.221166291718935	6.778598116596084	5.088473366264462	5.555228010082374	4.036715505578151	6.905059952459853	6.194404110588358
PSMD4	3.443316686564677	1.9731415657580844	4.340636530045484	2.4169892118935565	1.530345528685357	1.7686880890113104	4.774260418583351	4.484521190398906	4.67891703751562	3.4059373019374224	2.5306655463702383	2.3514795770984867	3.433614671127351	3.7480101674371538	3.5266504758098662	2.658520964894034	0.7848185655307175	2.4919507395997504
PSME2	3.36924619009979	0.08644840389376278	2.3277702242711067	2.1263102893708203	1.4992789053958795	1.4447029877988091	9.448713553009448	9.075833860489674	10.256045111998393	8.63646428147889	7.9758963488015935	7.160719317726327	4.592143090689313	4.684861206285618	3.8952516948511486	3.245255613398508	1.698096405117935	3.738777293196841
PSMG1	2.3757375950616737	2.447805506669184	1.4438954428234512	1.9550959709577715	1.5093098682593653	4.425230111845745	1.2217438780697458	0.9662001018152714	3.5018972956486145	2.173195467033924	2.85401950687239	3.445732702172588	3.0893265684660887	3.203684915159652	2.7712289479961463	0.8131441455542338	1.5919405758441203	0.8968567427795001
PTBP1	3.7664789313255578	2.9538691435983764	2.589479670364462	1.7459837432247298	1.017067157804439	1.095083324222881	3.936245631829023	5.325492813846842	4.4824893193367465	3.0027516202803115	2.5295324704683195	2.7852839579934514	2.8533015855978543	2.8834015646585427	3.053263091522605	1.1142635903003149	0.4474698761470575	1.5659892260204566
PTPN11	2.989899189147337	0.7720954754668009	3.6554932916231913	1.6677742252260512	1.344903090266027	1.517693851777334	11.017765112248382	10.211751509167273	8.322326154494203	9.053825741124326	8.72188801768751	10.563309534467008	5.917509466917883	5.840315390403621	6.256763639691992	5.000324284197512	7.7076948097677125	4.5606170450242525
PTPRZ1	2.5119731502690468	0.4953822459984431	2.3399636983359424	3.7113682150375498	1.5608081173026047	1.5105301936832192	9.38257565629791	8.523624231684375	6.6457886586652615	9.670502790418505	9.281883778683397	8.643562646110972	7.134793170327875	5.577301342979831	3.967785597755831	5.780453536271057	5.367887320660208	6.604431567162236
PURB	1.9474952506804584	1.1798898533397042	2.6508488368295016	0.14657439923084906	0.08646653922790969	0.11436863353668952	2.6520790014185063	2.042108472029616	1.9311758567710189	0.15246291316864213	0.15226841757924384	0.5195491565866235	2.7944096843238886	2.136336009374087	2.747831665435566	0.10241341593932347	0.8251977195503907	1.2330323242885002
PYGB	2.9510975558984103	0.9660453917602624	4.2370531682214185	2.8385353677479075	3.572336146314949	3.045060804032424	5.474350083056576	5.892188981988567	5.115880365114564	3.2771209426395886	3.498385624454192	5.2990747643168445	3.953101423501167	3.4432093990862787	4.313723672308538	1.3316362160444424	2.4774441105612595	2.656582244852672
QARS	4.275667245408672	3.5856588877332856	5.600898013538061	2.4783882764782983	3.0732109760614192	4.304429852975815	5.202183256877337	6.21875148134042	6.438848700916294	4.551620590941682	3.4769927432875902	4.956584605321651	5.070030467030285	4.314464498688706	3.809157816591256	3.4304856795930685	1.9289658339716704	2.9169721982870285
QDPR	2.2545830090986523	0.25185596151237594	3.6826702358876986	2.106330488826041	2.0742669757039267	1.809406336696848	3.3364997216634213	4.546302806050703	5.628075242405299	3.1320744950465604	2.999711796577768	2.8995382045991027	1.1848362695454906	3.6874145512181697	2.3081065425388205	1.376483849711666	0.6085108837286639	1.3340429762829953
QKI	3.67569512793735	0.6822952406314928	2.46568334483997	1.4321589951699372	1.1491504740379708	1.3189364536096313	4.5215697438133535	4.909157648931831	4.349760597084657	3.25467863300104	2.7033528396500044	2.196381587879844	2.9154632612437417	2.988293400838404	3.0300785911429484	1.5595206803507713	0.3148532498026337	1.6466194099935931
RAB10	4.077549941256343	4.077549941256343	6.463635300968018	5.5476331478295275	6.382254219005373	4.5955303733322586	4.469997471006503	3.874160660563718	4.789665667437778	5.372470057803855	5.706229493529087	7.0041352831502675	3.315825066889305	2.2201108705416384	2.8213273054567694	2.697178498653733	5.276663656963922	2.6278729719700737
RAB13	0.18348041450699945	2.9319291704886874	1.2568990404504732	0.3251384872125678	0.22175211763059874	0.2287401799794137	6.458004182279106	4.549639843282443	4.139464221604141	3.333431076886852	3.664602986703192	4.4142081642807645	6.697383593603687	7.297415609935262	6.268687247496189	4.682070862902734	5.478188280624801	4.621247807783647
RAB14	1.5603653940409297	2.9743156941260143	1.4836853794414322	3.7810368881858345	4.084703969413428	3.105499653426393	3.8436169472313364	3.8852784206931954	2.889753269913837	4.866320349995924	4.924065339449628	6.028739719205323	1.687126586403926	2.1498551274135567	2.055772454880969	3.9467927013692186	0.977563722184174	3.3507043666920486
RAB1B							8.319043847988203	4.955707238888919	6.0291850790679336	6.364521253960833	6.732938836580497	6.60944056780531	3.2752646406459363	2.2528461180949613	2.495824239406656	0.4812599613017306	3.5731074641390435	2.8350272278951496
RAB21	1.9691983406721336	0.8408266291678231	3.412657881972456	0.8095935256094514	0.7193712132485784	0.6921644219777136	1.4414323006026668	4.038334114666228	3.1255897306957907	2.089617639227653	3.820330498546248	1.7955208637463491	4.062668295208453	2.9321900137216748	3.287490684780639	1.4888264426040885	4.091414154789467	1.8500344412853216
RAB3A	0.016680360660840148	0.02146316139412414	0.008777321904399518	1.7259153515206465	2.1302416806657267	2.1352848424746402	0.97876924995755	1.0172277984283062	0.9172378909345604	2.6235059644557297	2.6120260912436284	3.4433519898157	0.6250005617906047	0.6658680299159787	0.4764420201869744	3.2319090789375617	1.3832158552546063	2.2108776287356253
RAB3D	0.01955942687504801	0.016953284578646997	0.014056511460278844	2.08571976630476	1.943972135648112	2.015844202511385							1.4564838927216894	1.3430049399996633	1.3253307122047706	2.674847291801282	0.2151186804391184	3.2872659933677206
RAB5B							2.621929062609955	2.79672028485838	2.2483089563991405	1.52471571654045	3.5746271889724044	0.4342258676016111	2.1178640256400376	3.0912384738085668	2.892107282193213	4.3374418707364555	3.337330590996992	5.180957884264155
RAB5C	0.32965145964099435	2.8788948056032293	1.0256557475801111	0.10179722870689714	0.13270150971785866	0.1059255919134871	5.384619785400735	4.18854891777258	4.086018869863413	2.5211077292797217	3.0520937807835296	2.7122424629295496	2.974371185833531	3.361172686172471	3.238427571184624	0.8496410166822207	1.9319642428110884	1.1538907459040817
RAB7A	1.5303884532638536	4.041846515221359	1.0478684756390364	1.1618245179690252	1.8175136660131808	1.9251834015461493	2.6223055830439703	2.9253057825651108	4.455339872925318	1.8245702646712487	1.7569023024753219	1.513091855531184	3.2317369909282965	4.732569038077323	3.627774461541437	4.8244841471583415	1.8455445304112448	3.5089096130385387
RAB8B							3.66616906617642	3.0871044034331856	2.671536830946152	0.4478057520372379	2.214770228929209	2.5099499981273405	3.626939987424728	2.6920273990495516	3.0673093024435185	0.8839938996050329	3.8845945279191296	2.1464908374710445
RAC1	1.0369077673306386	0.024459488730814008	0.8484421182106582	2.5150648826351207	2.8293612630935665	2.1422110276838096	5.6438879326906495	5.757446281447089	5.59777786849062	7.672090506997839	7.57683916703512	7.736930768618845	1.5644438913290846	2.1182479307250035	1.7730211058152432	3.1424280988895186	0.42369534311371054	3.40921170369864
RACK1	6.725858227286552	4.857791566764195	3.911776844002161	4.084124231877076	4.4843943657403695	3.780787526656205	10.766866439453757	13.147713435277732	12.738792766942776	12.4937898929155	12.566072071075403	10.563066322903257	3.10453315751053	3.6524808861976816	2.9662735567620317	3.1193831507823946	0.7467046094746005	3.73880638820056
RAN	1.6569783219236922	3.8934870535982697	1.9653022670413085	1.1854960932036331	1.0362728548035969	1.0196518828855927	10.415358300207957	9.92252909135438	9.513637268707988	8.939369732182579	7.413880941981048	8.35592982010314	6.279107876607117	5.054109334920589	5.112847187702421	3.5239323661374264	3.349232770965015	4.770112542963356
RANBP3	1.8658168707178384	3.0492116470042423	1.7945204948654845	0.17363092256464252	0.5240715391859282	0.5851859573504101	5.4900733905666135	7.067592880795157	5.3819182947503865	8.080909886496586	5.90926181826	5.520225353567977	4.479308463810304	3.032820025980267	3.761574600435288	3.2387605305463274	5.517223905020909	2.497281685469872
RANGAP1	0.2588409196091782	2.3204369059374192	2.429873802953705	0.23177647124138426	0.18549620735056047	0.3542246268195357
RARS							1.006832311842232	3.5650969635218765	3.9887378139127305	2.951268965664665	2.08414383899022	2.1360762334228505	0.919291956287108	2.8613522255926096	1.9373625212642642	2.9283285125698155	0.5751787694707396	3.1007347655003943
RAVER1							4.106670377450437	0.9490831349557772	2.825789035964157	1.9612397711806788	1.7343141248456084	2.8064688965698914	4.922423368470315	4.0782972720658535	3.8489708044223705	1.927534315889204	3.773155087443752	2.5131293741486744
RBBP4	1.4830376556701157	3.0481321625820645	1.0332572173010637	0.40162516219925176	0.21868684102439265	0.2076129675418108	5.274481002650755	3.4203234871078294	2.8814629072309588	2.5743264269841157	2.4566215540436227	2.420654474181016	5.150281477927972	5.07553107855112	4.442339040244695	3.4745127299042187	2.412171642033448	3.2704998814990067
RBM14	3.1626153962461263	1.86439191979086	3.3703354946723416	1.1980153810452945	0.9231357901480772	1.0065746279901997	6.674269337576645	5.5575680770464695	4.893941866235367	4.193712950920804	3.8444044864586298	3.99669189904161	4.519946060646015	3.3595300525554554	4.005459904552889	1.9795571487991648	1.937601894780907	2.379473089440442
RBMX	3.2412382713681622	0.4553093672068978	2.6496813401089607	1.1714536623402785	1.0363620500563535	0.9725059290195602	6.098435389014421	5.095091748833278	4.727392321904444	3.7789783800229535	3.919492863442724	3.015226304799542	4.28379412962826	4.959176335431978	4.792302167995809	2.7402588359440383	3.3238293664696767	2.3479204046854285
RCC2							3.623697198920675	3.0098168084958554	2.8880936802108463	1.2312809997368963	1.2157948685215072	1.232149813675503	2.6806985910949366	2.7504120244155965	3.00894196121462	0.7049537161480953	0.5964932240977259	1.3267318605696563
REEP5	2.6219732595755447	0.6165383820724973	3.77637796978196	2.70933108271046	3.3440403117752453	2.9882154669893723	4.142071547951737	2.7174602624744044	2.0618140431310903	1.3274178854047392	1.3994494023008093	1.4648285188624033	4.1330891275509885	2.63367451950424	3.5265275448987836	1.352601223443232	1.5589905861094664	2.204525141059169
RFC3	2.411833673308084	0.2574317669483673	2.1394243813215525	0.1601725252063404	0.1435196492015694	0.0925168250382404							3.6565163479387977	3.7908043597309087	3.8745280698491413	1.6194800975832755	3.678886772746567	1.64936846176344
RHOA	2.019511507903561	0.038681244192901316	2.715161487713316	3.259099825625553	2.273428235928222	2.0577981113253117	10.359019209656566	7.6009192316135215	7.5402357213065025	8.887130198526297	8.452228683624744	9.474852160433098	5.73211798352509	5.147829192379113	6.4640593295579825	7.33095362178317	4.297338930576898	6.590023508460293
RHOB	0.4084993055210511	0.04500360069761313	0.34696884121323385	2.6038440413774397	1.91096383077458	2.119106234688532	1.2717540407031875	0.8501758736454657	0.7361919200294065	2.903643852455421	2.786680594280017	3.0674732634141297	0.5680473318549609	0.4636981518587796	0.5503732817232143	2.457529798950416	2.7670310889468532	2.297066227833015
RHOG							2.6770331484010264	2.6195955102855164	1.8960459425620184	4.796991684874078	2.488443998435105	4.042378557383784	0.7583856701738969	0.6118438420226179	0.655107064653662	3.039011262567525	1.7099145982592232	2.7577332164556707
RPA1	1.8710611942253803	2.7962864877878846	3.291698469433581	1.1681993452481476	0.780984635847917	0.6379446167192054	4.36361852484958	4.372513210552391	4.1088105022947214	1.9971965495800328	2.5269356992922964	2.4228784763911992	4.993814173837149	3.9577163830944846	4.779290927471148	2.230538239263951	2.957347225460232	3.074682575288603
RPL12	1.2926419367061217	3.35496053275558	0.9420096928874464	0.5975975179652473	0.5912508811324945	0.4598754986945122	5.300478847570251	3.5059718832442366	4.41286668901605	4.2805929364250686	3.6458187684172447	2.05127685129296	4.78435648680574	4.155485465948873	4.060828104854386	2.4630908783759042	2.0070954577356397	2.8917118925559717
RPL13	3.3325738134200518	1.7386025897538149	3.610641158941744	1.7591850425457134	1.0744863699867877	1.150781418472926	9.630593688578553	9.510933973784011	7.970754630860556	7.519049423997444	7.078966351006651	7.520260429913968	3.792979270813663	4.015942892445765	4.5890376096489245	1.9133914877598832	2.0824735702108224	2.8140326379644223
RPL14	2.671663083840748	2.896389672248356	2.042972768689915	0.6923304175987948	0.5752983424921614	0.5484331955886348	5.547479597103784	3.121900586407351	3.3317997371955466	2.6909090325235723	2.641785507359164	2.9180279182780464	3.1633552155926603	3.9348639083300574	4.023320141296414	1.5719745877373117	1.7037842896908781	2.181996859709209
RPL15	1.6515851145118494	4.95223018144018	2.83304156114749	2.6263445486656782	2.6402337726988883	2.609798234395204	3.318473871508896	5.03554916879171	4.565628409515661	2.6650331490368337	2.441853732251981	2.6808542291679096	3.6707492220659117	4.31811583925883	4.3672589942063205	3.759679257985214	1.3837991117310091	3.5661340373861234
RPL18	2.6823910181764465	0.6612315894435439	3.6384208244246032	1.6320850579817432	1.2195630038660326	1.3483139419044272	5.846377189421394	6.731997176044265	5.278088344387447	4.263121396983058	3.792384065463189	4.514702828792753	3.7880263682554136	3.4130803365665416	3.9322264403795097	2.3612564913616385	1.0174314144590828	3.14336769389774
RPL23	1.1942581900367517	0.09680452792314474	2.6752440632241288	0.5734216416992491	2.5517533394226746	2.284329165017977	2.8967856715752927	1.9412994823760408	3.814266931800581	1.601799693355905	1.6543383069980857	0.7019885422718943	3.0442278660026507	3.253817505674673	4.124224904917255	3.121670757797957	0.8979983998424802	3.4871974574019955
RPL24	1.4192740522377458	1.0847192080567707	1.3427672778259068	1.9450802159275624	3.622342762251439	3.3633856139015736	3.2862872376288315	5.25976966911031	5.874496515047247	3.9823952332554517	4.037457475374966	3.1114502451612265	1.7719812538337494	3.4284013760808034	2.625884033849573	2.7998596376332023	0.2932452064615478	2.5821820696468065
RPL27	0.06807095807980681	1.9817697003834849	1.8405999300216591	3.27065997395265	2.3482771530687065	2.7173590202892326	3.482901020913973	3.546360194751292	3.892780139507845	2.0088654671926407	1.836746963550185	1.2754845976993234	3.7212651447788887	3.2257263707808117	3.4272178379067237	2.23332553594404	0.7437778625766498	3.0362379209669084
RPL28	1.5170012835796367	3.250705513671764	2.5561231676438387	0.7193773900396103	0.8339122495750533	0.60294339853953	4.6985719561914685	3.469432969754641	3.5376407988897367	2.1645541918818383	2.1512343496314643	1.9101209601341096	4.6108547090134335	3.2537570428701987	4.1735458222642405	2.3146269889781856	5.074379611831347	2.7309385244594218
RPL29	1.7538876240006005	0.6804868215030634	0.12250519059563653	3.071126481253731	2.374987761269192	2.069221234382024	0.07291565492253653	0.5309040901447203	0.4240269219076812	2.285530954131016	2.3569432210627417	2.3263895895437074	4.0334897364759135	3.1927228082400294	4.085575926085077	1.3553366893663703	2.7958564566314354	1.9902931728556008
RPL34							3.9467498463277457	3.2347849702115345	3.070063527066905	1.7972210502612127	1.5251620759318083	1.2335075926297607	5.207948584437641	3.86934925389948	5.042110740931311	3.656504860261525	2.3017282200690934	3.2914685282062077
RPL4	2.653308092981567	0.701033875181801	2.8867094275310747	0.6486837356152749	0.6717244644386118	0.5967289780784856	5.349776987856468	4.2264133485272986	3.742876528764535	2.559096898869755	2.4279361056880377	3.33811102357773	4.195241383529647	3.4262301847809926	3.735794243742151	1.350105946353919	2.282601203813209	2.1413443374442074
RPL6	0.5442233313682865	0.1930711338813076	0.31710306686445194	2.5160659526234155	1.8024920877415056	2.5279272188927355	4.24318166351264	3.986701882352899	6.965870545570098	4.4470815122297225	4.527421409691273	5.250394388724454	2.046705670765811	2.1099110469720666	3.411051359954643	0.7065284178696655	0.3660817761367374	1.5667484643938052
RPL7	2.573999594941497	0.07344463579605381	2.7949156938293727	1.6127182436952483	0.7786972392506724	0.7014531886074455	5.477018130297374	5.788605489665152	5.6083659027332375	3.661675723931839	3.4563628963876463	3.8126753871505263	3.412864083322895	3.377505160875725	3.448417731144515	1.2010014052806883	1.1577926963148464	2.409129893229629
RPL8	3.1776459169954347	1.1419956557519106	3.6959007211459673	1.1628778758391858	1.4899591267048016	1.7397259888085832	7.456775093603044	6.769455770364073	5.237577614976232	5.322841510756813	5.691773953848853	7.719268687298869	4.493677366718198	3.9916314773094856	4.206773840568405	1.9259559632196752	2.2485110987953747	2.7655725736537997
RPLP0													2.3398069689911707	1.954228470651284	1.972452116091841	0.06024894335604657	0.15580088948065832	0.10027267036901358
RPN1	3.6788024351181203	3.931188253696082	3.901427823002664	1.7999189061473346	1.7071050475067917	2.0563725341400594	1.1898145888786194	3.3041366958454144	3.3920432651778283	1.124407479815376	1.1342490795358862	1.5476313579137413	3.479274866737564	3.778195596806206	2.7771587216076714	1.3531305410702756	1.0962508532497872	2.2653293420200167
RPS10	3.3553016337266333	0.30600089963660937	3.0857718735183166	2.8481049442383797	2.2052450548264466	2.3173478116268966	8.313185591965585	7.0738511463032125	8.349286827513179	8.140720938382998	6.228378275132528	5.8954193107695145	4.479477204619768	3.0272549206995687	4.8213587716075335	5.251261701433227	2.473378314849295	4.562160051987962
RPS13	1.6368874654425658	0.1261027759593466	2.448563685272779	2.1067692075673667	3.062550760629178	3.020743909492812	3.8159150226229417	3.5444793745279317	4.733313593361198	2.815026420126152	2.5673384297658552	1.5857984407068937	3.6215719385212433	4.050135654638118	3.532004146811597	3.4207087530463625	1.0300680643097202	2.576773117459936
RPS17	6.232481400636977	5.139146619969508	3.959834952169643	6.416556194637121	4.294206377423095	4.063636715112348	4.634872761794882	3.417335412172083	3.6833657632718153	2.780073343404084	2.4418594599111736	1.4651022084202636	2.392544770867878	3.0002842725895085	2.6869848671013634	2.9718288254027434	0.1130408816329144	2.642263060019646
RPS19	0.7814114175063664	3.9981520922933687	1.8539877521462864	1.4618313946599788	2.4759832697998796	2.359752609164356	2.1952677124476536	2.523539274898916	3.7722522651354726	1.5461036819229457	1.5243903360260558	0.5451562091939375	2.5274007183663643	2.401540149579904	3.5082669647436076	3.2309908414053266	1.0010189683358437	4.15768629115366
RPS2	2.0819639479120995	0.2875922582701389	3.4942142024128486	1.1892421398878203	1.2640406255834469	1.1787296471034918	12.02136842877433	10.775039269002194	9.723914160301575	9.689234095344805	9.044745082664306	11.057874875495038	6.356718455777558	5.268760129072157	5.630529150529893	3.745789807541928	3.857131358509849	3.9832691415742665
RPS21							3.5336163163036782	1.4883892334075768	2.373744398729398	1.592021494425346	1.5296820127014092	0.23399984454360745	13.273426723391633	10.466129918414133	11.975715371861064	11.853324700268335	10.940761646981592	12.963270979451842
RPS3	4.788240065551637	6.242268556270761	4.869116607993547	4.087812727434652	3.5918032720167803	3.1730960736818785	7.080946159949311	8.147475910308156	7.144970224292162	5.438873168962637	5.355408934509528	6.161835328307912	5.069585754108854	5.480395830111159	5.277765654726658	3.2862523927272815	2.8656253822663453	4.547994926108463
RPS3A	4.705201117078907	3.273143647155799	5.427796733356048	3.0332763636796707	2.8383552152461635	2.9030105275972446	9.014626338913523	7.225332476998048	6.846098235791197	6.419050554867193	6.109710394868077	6.135662653760193	4.750275090756818	4.927183109868589	5.182394327168937	3.416324095581137	2.3371888587703484	3.699843465229169
RPS4X	3.2260608424492685	0.46796622061643295	3.0852098918303192	1.5141937100942409	1.137512275497235	1.6250239014796457	10.658027228253603	8.190662459355776	8.015479662906968	7.691375018928193	8.083401310771876	9.003899833513143	5.251730585354512	3.7843270975311913	4.452368820452864	2.679901731094544	4.118273818958683	2.345550027936243
RPS6	3.825148327629584	1.3403395310789166	2.29760995278039	0.6215361130605117	1.5708228286189574	2.2495179355595623	3.1143830478228542	5.599146046547406	4.472584795181447	2.9863540155410715	5.363550524184105	4.46289744833067	2.1051134510256904	4.4652048573346015	3.839548179493444	2.0989301873343242	2.0874504788403736	1.9798188706828908
RPS7	2.1096914402566203	0.4798316821842025	3.38815400685514	2.185627335248673	0.5833599310720667	1.915204980411686							3.064527585529477	3.3236588358139527	0.4718257327378086	1.9852219639252031	1.1865063491213816	2.3820121390462403
RPS8	5.8403644900262774	2.7836660890490115	4.352031675902912	5.0108346289831776	5.574668030707947	4.945328692990022	5.4510933582238446	7.852676456867802	7.686090852861128	5.632160707588315	5.5343394054890584	6.46956434784769	2.7510180115179512	3.9709840058650046	3.3963653175875934	2.748243280047372	0.7404583186354946	2.9834837774585132
RPS9	2.846206544286223	0.3559107986991284	3.3257607588350693	2.391466852078482	3.140264016101292	2.9236401838303774	4.9654399332020684	7.162841287215147	6.44312064885882	4.489001750950418	4.532220710598397	5.1674189488637605	3.2394632711782223	3.538100162866064	3.9871740717783815	2.7525823142326007	0.8475227260329299	3.1520469510193103
RPSA	1.974800243958258	3.3707126500880285	1.5094288436919985	0.6543727735120394	0.6774010348206497	0.5543078241404217	7.434504203095487	5.8241496700331785	7.330066476282258	5.450538602047112	5.0677973464534025	5.013237777510383	9.182216745722275	9.708760452194547	8.103262063749435	8.181138321410126	6.730689395379642	7.429690831296407
RRBP1	2.3980778875537254	0.17983893720032448	2.7395147913224625	0.6597256734959581	0.5523912969391499	0.5324246563962975	6.679100306514019	4.971441414655192	4.9270727883492835	3.772745162758848	3.7122781217755403	4.3402957943054465	5.325234445037495	4.435635303735636	4.674530597510737	2.7633855826361478	5.333283079401738	3.1319030990315717
RTCB	2.997563295945484	3.4443272646315104	1.6520545018362964	1.1873741992757259	0.9322997962824576	0.9437229798039658	6.199428109941563	6.009773382852909	6.561505974698537	4.767516783031438	3.916803510431465	4.351796249786168	5.289587624045064	5.9223695408701165	5.407974479538745	3.5366081346583287	3.4265934062899817	3.8111045674409993
RTN4	2.9106212598758585	1.8946350028548296	1.5838501599540031	0.4868424100220237	0.19349060208138408	0.2386425181258122	2.891589009608552	2.185876388821143	2.354902486887751	0.5629222756794153	0.5076354020653868	0.500352572211481	2.7170933830465684	0.9160074208326576	2.2142472950475764	0.25743476891441	0.2077654099294276	0.32294152379162283
RTRAF	2.9819783558799515	4.059338183293826	1.929134340260504	2.5329244612226107	3.079174077467784	4.977912166560759	0.23165595245938364	2.3517619643289285	2.416559257591223	0.2392533915244416	0.2726286193436561	0.31217516011300794	1.312310748814282	0.3772988152914939	3.1344367649120835	0.3484080630712942	0.3158915162436738	1.4675418128495588
RUFY3							6.0124441730271245	3.915482764061188	3.937370650483616	3.5388528903817016	2.71227449683416	3.731764473699602	2.8647871317872213	4.2458641803052215	3.724149588211197	2.7164769756545004	1.038227055247293	3.026952239872561
RUVBL2	3.181622206483365	0.19528723754445232	2.543269632460396	1.5607585947110028	1.0854663172747885	0.9921370823243458	8.873389241072077	6.671631889357298	6.2437607213693225	6.609452684637351	6.131103282732362	5.839573895645372	5.765732094924249	5.2359399348794	5.211763911258144	3.705927051679508	3.216827978770337	3.450681021249805
SAE1	2.9564332960535618	0.6692276705116013	2.7905700241537352	1.8781331633223253	0.2467589414125653	1.5307827188436305	7.209770395526003	6.146276229565313	5.209260132889302	4.554209985333592	4.762723062774113	4.393768978965265	5.389393476156006	4.155137744089189	4.744234397941026	2.1690808640279817	4.406979564898972	3.788277108226968
SAFB	1.8819219946396744	3.3871325069693774	1.4421476257019397	0.7189108547012043	0.4636843975277245	0.7048135359322275	1.536462741142164	1.0574714177782858	2.9660275428107035	2.500119294613855	1.947647076101817	4.11172541962782	2.717788963120042	2.49994125053759	3.049089997622427	0.5723778563779971	0.6039654824395126	1.387541180020883
SAMHD1	2.7240043665371645	0.1956843884165523	3.0773586590718245	2.496251448352334	1.1651727949506656	2.3411146977031065	6.648433329863987	7.067027980045947	5.777461087397286	6.860174856364348	7.073076584250875	4.273314064101377	3.1630070870100075	2.796364089817859	2.9132586585420714	0.373337985551256	2.5081297628337653	1.3171906416802206
SARNP	3.1629709903221537	0.8767840369496812	2.82531504453549	0.9955030320883692	0.8498816154024044	0.8219572129197092	6.279371727622457	4.458006050972699	4.3193243114547935	3.4896059156951207	3.3791033336424903	3.5449723163000604	3.95161412841213	3.8898242603506152	3.8119577253839085	1.8048656643913337	1.7035215641427277	2.227819278214925
SARS2	2.2281738733294447	0.5478512197984161	2.762848805723768	0.3408697937814572	0.30543011770528977	0.429399734897656	4.853167888598613	4.180665483317958	3.789847812248861	3.51051806279019	2.851492448880767	1.7103779757981064	4.041106020926483	3.114012987312172	3.1316719193865286	1.0354296103963303	2.047226131601501	1.79058569177883
SCARB2	0.13885336868768214	2.886243998619141	1.2300686441201825	0.060147098918995126	0.3432693358718756	0.2778605194383136	7.995248223309567	6.051107982953763	5.531446274330318	4.936909261442669	5.405443097143254	5.369755659766512	4.217684982351803	3.3007543945570395	5.221926826440126	3.0488860010841585	4.8396783808984365	2.4146472764676794
SCD5							4.118868251071595	4.251913687335404	3.283340596226753	1.8301369606354527	2.2772731972311058	1.8910514927109776	3.242564832836457	1.2832545331712109	3.06796977413288	0.5569576962128703	2.076146575645573	1.1133641764416893
SCFD1							8.335397290626991	8.101330064975054	7.162211743602973	5.7716557726058255	5.908223331112287	6.463599207243817	2.7091548511035404	0.5225023399672677	2.9486046451995565	0.2763691912426718	1.6402784093223128	1.8337569964187104
SCP2	0.1363069127125168	0.1739015971855014	0.015474141247931143	1.7799403858456446	2.362595135623927	2.0905849296128283	3.829977839263975	3.583436928697247	4.7739050601753386	3.7883068609225283	3.6415349518283375	1.4605948192210652	4.022304622230064	4.897433693050533	4.639652191254618	3.2825470610223286	1.853706792330996	3.8076779977693587
SCRIB	1.7203637541079349	3.194740165415547	0.11772823043931535	0.7447582860583359	0.9047088429160656	0.6633307790031099	8.364909465276643	8.785406533573015	10.933035487500488	10.108707034855662	8.069989596888403	9.03778647749095	2.73541798547759	3.1331394711195646	4.42579672315965	2.100473568404322	2.694080852242893	1.1273149317589541
SCRN1	2.2448971994899005	0.09158938510484646	2.376565537027064	0.1340366332019337	0.41495849880903496	0.1681089939183431	3.381532490748848	2.9767546421500826	3.0271183271972526	0.9912038222802548	1.6074492674710297	0.969417658686121	4.431378783236128	2.7065994686639168	2.6225544136550933	1.2813071643742242	1.781128126686531	2.0381575744017364
SEC13	3.5694832924312343	0.16264036346681945	2.0359499449257767	2.0107720653602423	1.6567533775509908	1.5316233632804264	15.54524810842587	13.096681488584352	12.21439665669816	13.823784118572538	13.616448192050544	13.5496403705859	0.6641168114482373	3.4914985166212804	3.707364342955975	2.923314815211779	2.713978067218023	2.2566198123188834
SEC14L2	0.16471205076677128	0.4920884644924699	0.10152167523870324	0.07375890873818171	2.228610112796924	2.385891875978086							4.7553324676185404	4.510874544542097	4.3019788768718525	3.3749635500684865	2.259169488622584	5.303359437278549
SEC16A							5.364179631170988	4.203960510028499	2.3411457495004715	4.728459126134788	5.1873393732313335	4.657678608367343	3.4253539715695425	2.5246301309023327	3.6911324993266375	1.86705522594734	4.749145069468171	4.394370292032556
SEC31A	2.9217265885501007	5.742813799997356	2.714125766942273	3.368971461130944	3.380444172276012	3.905380006744497	3.4875401112770272	5.390532764781447	6.1102887417550775	5.230232226453153	4.879939430465625	6.667151402678996	4.823111690423918	4.065824949823671	5.211479744829209	2.3786272046029446	3.0373680013997286	3.262908215926562
2010-09-01	1.8787230657063576	3.70196075690165	0.9550308018733435	0.9954706914556384	0.8919732285178549	1.129138199354422	4.432615185568341	3.120559144956334	3.4295723369612787	4.203636845214137	4.125791552323541	1.474623635075666	3.4903049539924105	3.1451547690729824	3.3711958780124305	0.6704042961495903	1.9128499407766075	2.0887403735658867
2011-09-01	2.793215425907596	0.3539809106171436	3.0837491761329336	0.8390817383605015	1.1845382970673441	1.3343361905302904	7.3667599880781935	6.503304790301467	5.5856961898518875	4.5784892870455804	4.810716399903869	4.964951546322147	5.6635066322293826	4.330829084987867	5.4752847973070375	3.3905659665472623	3.388214476768331	3.2435943370287106
2002-09-01	2.6514655241855527	2.6328690017518603	2.246233060342352	0.7987808556779356	0.7225776182779222	0.17840277006237668	3.821891839942984	4.370332724290022	3.2545809433005912	2.083193270776115	2.100908252265383	1.651361244277921	3.1720362854154733	3.150132344496768	3.0784915191995412	1.285437253172549	0.7971202053138924	1.4321091357326627
2007-09-01	2.7024954042355085	0.2018142145886132	2.3391125934508206	0.5695766808112359	0.2994474752975	0.6828720498711035	4.7027616916868835	4.051392973497666	3.2663136737605103	2.5878898331401774	2.128734590003444	1.9622921990595965	3.229363683014194	2.906810226494746	3.1611845512249426	1.1960153606103576	0.6185830437103478	2.335153560589183
2008-09-01	0.9149131174425552	3.1523596950016133	1.5536861602596972	0.3845789125373751	0.5714623000588092	0.22625109770848045	3.6966073752185102	2.9545171402722614	3.331165485083721	1.360788926261126	1.3413300188265826	1.4212516185705468	2.975073909627964	2.7779512882972206	2.956397417833313	0.6957200952605808	1.1720749348825554	0.9107742624921332
2009-09-01	2.3774333184420287	0.4549749488393476	2.7770242758148505	0.4276147011431081	0.391323822501224	0.6304670417059345	4.972045113738386	4.310206299266524	3.6594276116536815	2.682603141567688	2.532847657566567	2.231108394003576	3.4812845573621183	3.5763656530698174	3.3045067553551233	1.5495982172627818	1.0809109583000176	1.9387576233020587
SERBP1							1.0363104197033195	2.2547466679325483	2.7948598892330305	2.9519215987138523	4.036605169217385	3.820440808607664	4.598049380879734	2.993673600872953	3.307334529637717	2.0557448549555115	4.523001355603843	2.214079575449652
SERPINB6							2.376595583394874	3.42798255747003	3.6064172966701435	1.6040441346704009	1.4190965917266318	0.9652863005860292	2.6127769377433325	3.060119778023764	3.019595760509063	1.0433357037199988	0.4208492956130044	1.7696616310211315
SERPINH1	2.118297574646018	0.11279414357030508	3.207288040700805	1.031802787857216	1.1164873783535378	0.8127086872243158	4.152854237276779	3.9093381436373686	3.928262142744857	2.6321068806362065	2.511358291596383	1.3718482526805142	2.6881822078673387	4.425443309162953	3.3332035507139044	2.854914511021628	1.0447415420178692	2.8315504982917434
SETSIP	2.74003500723656	0.04402903835327852	2.7103873388976467	0.9516035839775624	0.8257923680191924	1.0555606455006437	7.356880770084042	5.188076326525438	4.822479557449999	4.53876834826837	4.639361191242647	4.524368586012708	4.18938823476634	3.2876836433980636	4.107273821331411	2.2577560649869053	1.5103616290528687	2.2719169567549384
SF3A1	1.9477931237637365	0.18509115456116929	2.8018118111612016	0.810092428205319	0.2466691498690245	0.22827419074304994	7.506513533513527	7.183854233336811	5.510312204319942	4.530418353848353	6.385561973998913	6.4136048676151685	4.3943790509366005	3.668621737372136	4.222993086875136	2.2130372556272007	4.896264603069965	2.4251533496163167
SF3A3	1.7970606043158577	4.163463594712042	0.8615708774981576	1.7894745725353491	2.3502538533284585	2.1753171794624	2.3112015800918404	3.8857172080315214	4.974697540840741	2.430347111104392	2.8682725161231466	2.2364497654472992	3.0249404449139514	5.599956946835049	3.2096816415453016	3.7759340366798186	2.38382696122052	3.5065182829269728
SF3B2	2.410501251484458	1.2185606124368291	3.1087841811436405	0.3716967229429572	0.8875513253886115	0.5573910009149265	4.5324147046977785	2.248074557205233	2.603116699126529	1.6340294150789898	1.9044875833649173	1.6508582351550634	2.7327600875067817	2.9517136747659025	3.508295111309098	1.3663884965052044	1.6931070077754344	0.6170161969358332
SF3B4							0.9888771346861834	2.671692280500888	2.2579102608022508	3.103649959630863	2.319654696962849	4.317687589248529	4.057162425614502	4.164432641234451	4.677951303310719	2.495140475354066	2.0332986606628425	2.568681559986361
SFPQ	2.438106165279553	0.5738105520754109	3.1257370441314034	0.7335767377439414	0.7741863528180527	0.7474480559318705	6.259420569712685	5.003534257264484	5.1036224640058885	3.540589024912728	3.6523737770523597	3.6889019538879713	4.5992430395452715	4.179512678666659	4.4037715412618015	2.2132836125433144	2.929366112532667	2.250236933535777
SFXN1	2.7254802762188377	0.8415639168011937	2.6685649483000287	0.8109386705319419	0.3249966023825077	0.4661555338764777	3.08928909915624	4.125645617254314	3.437833659681558	1.7722497820837355	1.5801588813960414	1.5971087162467046	3.330509372597368	3.196170712689569	3.885705396173225	1.1474424844614577	1.6841727840313268	1.8579960378095144
SH3GL1	4.643405288041982	1.3812614446938392	3.011583189151268	2.3209065022810687	2.2800931994383973	3.01883485788674	5.8494599186005445	5.7917349509522476	6.102592174054256	3.911074119212462	4.1077783053194	3.779777904498909	4.290621968328189	5.461836676610278	4.822143707089427	3.523756357865873	2.6414686710417388	2.978501157987992
SH3PXD2B	0.4306780894523962	2.2544756767930623	3.0917231339833577	0.9386621249958426	0.6491681558438435	0.54447149361833	3.608288625389079	5.387154774186222	4.9335244473888045	2.6584262652264954	2.9575541466765918	3.4120426782764364	2.2728988340982257	3.15460060650547	3.310559017622088	0.8233874264164287	3.4683863127897205	1.420929810102962
SHMT2							4.800464403054255	5.711064410784898	6.97683277449396	3.907027669236633	4.8132203691916775	4.386588651083983	4.147711202047357	4.931053415439779	4.264820815206003	5.359802766529722	2.227255705311414	4.703109931144836
SLC1A4	0.7572950733838245	3.223835107374997	0.9764342091729108	0.36167637370071615	0.5794316547126702	0.35103620893596144	7.054227408899862	6.731674875994421	6.077888091077597	4.470488023032979	4.656889569698018	5.099046246114384	1.7854674704641935	1.3065056032417155	2.3311993306271424	1.7874666917352524	4.418186322519839	2.3631913333040484
SLC25A5	0.5497900678170281	0.8782699062848661	0.5141342428486543	2.1928714104407114	3.004528007732314	2.534765446135085	1.0254382386102296	2.2710402202929645	3.0385282821855752	0.1848293740988036	1.737394136437349	2.822019559907015	1.6097181113542136	1.9437214632584598	1.5669273862887625	3.7702173403884496	0.4865456559582509	2.4856792037522304
SLC25A6							1.274742578105011	2.750254934241391	3.0962459200204715	0.6439401773117605	0.7440345411776758	0.7610975115902446	3.147375138680328	4.084860701493939	3.2822896375849058	1.15332058926951	1.7248673008056148	2.1860110042716667
SMARCA5													4.1891942876623265	4.107431017196552	4.0337556271717965	1.6505118333750481	4.018562807115597	2.3842327575443103
SMARCC2							10.113247114844182	8.427607146357124	9.455200646394497	7.655646791819875	7.992018656473415	7.271173512497749	2.4789910206976526	3.539248860177337	4.125212462717348	1.7735870125591573	1.2306331713142162	2.112079757427322
SMC1A	3.094792159450252	0.16287808494760025	2.2599274410510706	1.057179945069636	1.0075625946883666	0.6305617158265949	10.729160216862153	8.379108310613216	7.6990625614093355	8.519724909331613	7.912038222528956	9.054600961857613	4.667110744584472	3.831569333854437	3.3193314882501097	1.9505181465195005	2.15881366573741	2.211662854700092
SNAP91	0.04419378864786114	0.44407964757556395	0.2027237164006742	1.6123336889054751	2.3511738112615923	2.4664742181190067	0.4597027617235085	0.4128044087484927	0.28302250872994433	2.3668497336935816	2.4347813627713006	2.3432545922712897	0.3875829515691239	0.14402760919228225	0.14561009118310686	2.684331084534629	1.6183866047018276	2.0597442987704464
SND1							3.534556545162629	5.613301582945057	5.911942676225505	5.371237177571834	3.322091377572455	4.696513811266477	3.7346470192888734	1.5030796227613887	3.2040580027825127	0.8831296859140917	1.7100050070833748	1.7460768541424236
SNRNP200							4.091714197207778	2.445217650662021	1.995501337524877	4.094324468165492	1.5923751597414992	2.121865837680633	4.390624161398353	3.1622625081954316	3.949941595710308	1.6401877306601225	3.9232336628970086	2.1691242092004748
SNRNP70	2.513350709185924	0.07795490623235451	1.9885369940221136	0.033122095126921235	0.3205528204914612	0.222415821947686	6.2433448695947575	3.7871977505216976	4.012765055394511	3.5921563484821504	3.3450638001782216	3.4069552788316204	3.71962985750596	3.5000226133171046	4.090430909673347	1.600433003168355	3.2538939534943454	1.574814136132853
SNRPA	2.7020839267295513	0.3696893085696074	2.9492773114966897	0.8064642074935431	1.0368869520217752	0.7920504916779885	6.575064048236643	4.369225583426116	4.274346110011312	4.321113011881264	3.899743745475425	3.3869871230468687	5.819326750168751	4.388341906481534	4.564951774010094	2.7995598279997207	4.254875457140202	3.0777720732230964
SNRPA1	3.4190022064720687	0.7010783288907595	1.77751097964719	0.6588919893236708	0.5527609079907417	1.2386907410631098	2.9342392147948524	4.51406014301881	5.688505151503176	3.0482661095178853	3.2263480151950814	3.2686415335881733	2.4251936670589336	3.5333023566719657	2.3387768817864907	1.281543638565815	0.8757627284927703	0.6989400228439409
SNRPB	2.0509804998966708	0.15541907939114108	2.227755930056848	0.7744499767902796	3.136112847055218	2.267256966783123	6.328269967316028	7.02145713437611	6.8667012642310725	5.612607318587762	8.048444293441184	8.594880337408682	3.2511933901323617	3.5161844427520497	3.753285558169889	1.7232364009547891	1.0922237465002689	1.985775231168137
SNRPD2	2.5562362698334042	2.7745134669159377	5.05100065127323	2.2150187904716105	2.342663429201627	2.214784159227184	3.688812908234637	2.2937268834361424	2.772942387820103	1.693036469811868	1.7339253585964514	0.4611046091056696	3.921763350002291	2.261556090747164	3.988393627125777	2.2743445607577444	1.1351671084372374	2.537791334210429
SNRPD3	1.0380310970568685	0.16058375685832876	1.0995853503083697	1.8290263408715144	2.843661325137484	2.933472792573481	1.543244744578515	2.3176951395864287	3.386920268858139	0.9534295652049228	0.9207581207935692	0.4126090606511411	2.0221877886952684	3.3174040197335137	3.088900953596998	2.9607054451294643	0.3761827340390389	2.7656179272913968
SNRPF							0.2475406783021233	2.5986347937273218	2.3026487376120386	0.2499519784279935	0.28884000207321153	0.6384993994643732	3.758033427547548	2.7652899094283367	5.406632894761593	2.5335255786484887	2.8525860089211323	2.760146542185034
SNX1	2.2199002533389383	0.23491017068548	3.2179488043479973	1.5048213076912726	0.774635412777068	0.8599643784787173	4.4061177815020915	4.869644815099496	4.744575386573136	2.6130164320204243	2.7182881875361558	2.7521378686312605	2.524515680418855	3.377147105205584	2.8572318784177546	1.5187807162348832	0.3312247778435638	1.6957211658261948
SNX2	1.7402814693841664	4.059326447887761	4.659099772282998	3.026496957075948	3.504742249666274	4.533684170331306	4.728996400902413	4.999755751050818	6.931824112925794	4.154354670504319	3.910660415967454	5.5529628441438215	5.145365534001279	3.285943249048819	5.2215360018511126	2.8015301287508807	3.7464747670749854	2.8433874551810514
SNX3	2.9646256714481884	1.1769798615247964	2.960469076682267	1.4687639785301856	1.023943285754128	0.2693832502285088	3.5950009986913725	2.8636753774326085	2.928955117024352	1.5900328439298859	1.6106158105756132	0.6627517983655054	3.905981472411298	3.769463846291197	4.469865623019538	3.029553372948478	1.548044554702624	2.2988745556064227
SNX5	2.7249584575167445	0.13837672972934478	1.4571018494784684	1.5661018082658424	3.142347791598417	2.5067267529809025	3.1415989216040487	4.376739515601475	4.607382211762482	2.449510037539331	2.32442810305738	2.0548666605518924	1.8645671345076835	3.411857239436228	2.6453882784143845	1.3961555928842182	0.20759942057521646	2.12277477628484
SOGA3	2.9168804148756857	5.1131362345141556	2.3306508499750764	4.650359810050147	4.379126817734552	4.486698689850631	2.395455173619105	2.030129588936904	2.268180806043695	4.541567841195204	3.799794473517132	4.177903089005495	2.4573403442352317	1.9295684170169825	2.494486403145132	4.98809531598251	3.1255169054035936	3.6338686133213254
SPCS3	2.6840193628469744	2.2552951551297444	0.13639253807317178	0.08537185591136806	1.7240481124411604	1.8575819313866644	4.212696769583078	5.5542143680525085	5.339117730931071	3.329180300749807	3.467319788799005	2.9371274644862004	2.5618442131095804	4.3702141323059776	3.8921851021925713	2.361764989726522	1.3781283360698082	2.5107494378584514
SPTAN1	3.240883673380853	0.3604632864892279	3.10247164147555	2.0588986162457226	1.6217446457983131	2.803280185487304	5.617881227949384	5.020485687709533	4.809498549770644	4.9682110144657585	3.1523016443713896	6.472000102836514	2.7514940207824647	3.0278192416743632	3.0992562161921917	1.1577121223064817	0.6100648503244223	1.2718329214414057
SPTBN1	2.576068248398277	0.1150541013307448	2.208134962770284	0.5502060393311581	0.30514361406564416	0.2330744287984497	3.593028167471203	3.612851794154868	3.4548314486963565	1.3633674177612551	1.7118090138509183	1.6260429781492125	2.905602216440246	3.3313261851994	3.2152719207343083	1.1551611304599272	1.4267213532691356	0.9719645871177122
SRI	2.514138481321189	1.999183228006989	2.4053956848352867	0.3996801018609783	0.3024475348761988	0.2942017779359124	3.4311096659813285	2.3203012424007383	1.7200986390396975	0.8299239707355472	0.8231255035715562	0.6399280814863173	3.0590086454333645	2.8391025552486897	2.399037705638224	0.5978577689435628	0.6272320356057567	1.4020539326769126
SRP14							4.888742266640555	3.367915458718382	2.3912953311938887	2.9713378965847888	2.5046294182984257	1.7016838034605908	4.510475151430291	3.727610860713016	4.056878180784151	1.9399694453367569	2.617467990568305	2.034064848256348
SRP68	0.3065723321981331	0.5077732836669723	0.15797105924469534	1.5628790839297777	0.043911704526106786	2.8419508016493986	6.6856964551326525	7.671239957320584	6.552053443590883	4.998332658705365	4.968481261886064	5.386704704632762	3.076177961369583	4.281955080771054	4.045622813246202	2.3764684205290934	1.3927579411124893	2.4432316579815416
SRRT	1.5478296894092196	1.7091809963123707	4.253250427041508	2.197972465898206	1.5694597107300396	1.315897777053501	8.663345755631081	6.620668405433372	6.582728699533826	5.9679436464061855	6.489571167094005	5.444603361516435	4.817849153682577	4.597868779405519	4.940639698735317	2.809218501962404	4.564802384794182	2.464347042562937
SRSF3	3.5787829793249983	0.490780684477383	2.267813231768101	1.9435096013289308	1.2709124818712094	1.0181303466167086	5.5802339870295565	4.699437904060464	4.240352034047823	3.5815420547870533	3.0442597045511337	2.630447600900664	2.7817890385842827	3.444793402307154	3.3953614584571987	2.380296415883892	0.4725115098465896	2.1461629941792304
SRSF6	2.950815267074597	1.75797186396473	3.5951078699709336	1.685810644228002	0.9351707437613042	0.8743235789025547	5.661109466848044	3.8469151592145177	3.056376558661257	2.8004238130121792	2.965836248333989	2.99467188280191	6.4839913611355495	5.689592792599285	6.362101718943957	3.5006314889739447	5.880093671177776	5.165674464828184
SRSF7							5.247978168924495	4.109100290612276	4.225817498426142	2.88203452262815	2.6980935413796705	2.457852784931252	4.312469996374052	5.279540187786278	4.347486146555217	3.5875594577387897	2.0011071819233237	4.072626454813206
SSB	1.9049745785774368	0.14993507015791965	2.9572952474270835	0.8854059103263212	0.5345872447497175	0.30181581100029764	8.184192944674729	5.9799699745969175	7.792820308820223	8.449236774133604	7.61080784495288	9.255959857858446	3.5708785956341837	3.667110226295412	4.71041093076763	1.8673253843173605	4.735983687980348	2.912926950619561
SSR4	1.1123121525293371	3.2570108489623424	0.42158352206332655	0.4968788837096741	0.5822715281433208	0.5917802304863321	1.158660042309544	3.4864380945367413	4.067636409665498	2.6289093626816307	2.2991625845831964	1.6472740572702298	2.199308505208099	4.110924872264027	2.9519093228165865	2.5346901182490065	0.7418120128222018	2.655325416920832
SSRP1	1.4934387285115969	0.2506158400974639	3.53201400890488	1.4007748444271408	1.0819361717094669	1.1438064837605224	4.245374608883939	3.9346965925656416	4.290964833238788	2.180871343675819	1.7827829270061208	2.8381099084816883	2.550212346485152	3.329055257973492	3.0739085601843867	1.8407306160972288	0.7730057165879132	3.7574435007005333
STAT3	2.8132334786582405	2.9751489750857587	2.52707388386824	1.5912434469076888	1.0454424749860751	0.2268658036314341	8.746110803151883	10.53326025410735	9.648673889915985	7.973740241975133	7.640407047513973	8.304361343959899	1.6662078759132368	2.674356099870993	3.765204511002767	2.2468600134786567	0.5063357018578479	2.6280436939340515
STAU1	3.51196522320864	0.1584238683907497	1.803839033178488	1.4939438374794842	1.1481971132119573	1.7434311359426782	5.1707456906974265	4.432682164633111	3.1027008853612634	2.9907929963521176	2.8051409851731783	2.297741657699212	4.551367943191481	5.2591672411403465	4.918155471493045	2.7383385590453937	2.827550595556687	3.440780020145477
STIP1	3.6257716071635055	0.5823376251308796	3.267789615555142	2.9736172626838737	2.9772093497424983	3.157061555425793	14.182781056976829	15.039510420817779	15.792574671034265	13.533695122246904	14.505826674898953	12.69299078341034	3.685709137563389	3.698247230681897	3.261756496864043	4.095744565361227	1.198291000830374	4.106786737630427
STMN1	3.749871913809272	6.824394723888521	5.651288228607683	4.5282135495532945	4.846640909579964	4.337329713496634	4.420330552261467	3.99411553127929	5.478324974673996	3.0259318045345487	3.3518516803843177	2.3987277888712986	4.348086324288566	5.7702034545310505	5.769998487224102	7.5142660494461655	6.667927102492174	5.297990730106308
STMN2	1.8083303282117584	4.437259689641514	3.071935917376553	2.035771401510295	1.816853059933012	1.6245967865093822	6.408388385860231	3.5808203024866847	3.4028599216962565	4.313896405657596	4.4012300529475255	3.8255378203859616	1.9752561998748408	1.5056143372345698	1.9645264222557937	2.7441454412849944	4.425928814760879	1.6177984440778483
STRAP	5.255694335788541	2.13950473669464	3.7202311242506094	3.2860123558289467	2.722122080609104	2.7357622136270754	16.716390651651768	15.35239945895534	15.20454075375274	17.62404002032606	16.84027052618423	17.773695825256084	8.194311557022374	7.819135519395638	7.066322606310099	7.750321298487254	5.467615799743508	8.519952435433527
STRN													0.3757200698598575	1.34975404485185	0.29306563438472005	2.2701396507467257	0.5848863124821745	2.936084142404366
STRN4							1.1429697723735786	0.9047798573172792	0.5314073609655036	2.6818806096113166	0.7628534815776843	3.125910207847352	0.2127653459490153	0.2508450345229399	0.28478737688608763	2.524790939857145	2.2884958502192583	0.4322884281885754
STXBP1	0.05571101038646285	0.02830628159517785	0.11128516994689204	1.673038373101876	2.128788702017216	2.2887160014506	0.2950385172745669	0.2798366564967349	0.2601635811367411	2.02158835878839	2.0632246387073416	2.6323264337431964	0.2523441833990437	0.21387538009124413	0.2494520850618208	2.396341448882763	2.2865440862069817	1.9873464695663656
SUB1	1.7807891025818992	0.1464728642256918	3.043120272461319	1.3404060944067069	0.4789449636725816	0.41511660913406384	2.795318771639961	2.1599076807066355	3.5225875553072106	1.1936244494738992	1.1433250600329967	0.704627983181997	2.7140231354976363	2.4749214518258094	3.8960284032486627	1.5832489842077704	2.095566017042163	0.6507836519766355
SUCLG1	2.3049589984901053	2.475155691714337	2.9288798629753936	2.0590299464091286	5.086099003722318	2.906755864920868	4.445257074538675	2.258367042228894	1.9856948680451951	3.347570048272323	3.425318379046132	4.669815548431803	3.1815684782110734	4.37273320664183	4.076443489087094	6.4537441974090966	4.285999138628606	4.971993179408735
SUCLG2	4.1356327557365535	2.1345487020467635	2.8396185184718203	2.2088764654687143	1.0527967707148704	1.4350850426996289	5.939619229740157	5.754618353542589	4.3226104223996495	4.070238085404563	4.700319073890297	3.015239964159618	5.8232107202740995	5.7917042935050365	3.494311504545201	4.623218698491988	6.104875399692893	3.964498816430413
SUGP2							8.938028122509998	9.200056340650717	8.561051249604281	7.4778945074707375	6.559196880117363	6.985305072706118	1.716434167016567	3.7842013845088447	1.6201669448312237	0.6157928558754868	1.6476084216429336	1.0090335567210391
SYNGR1	0.693444950435164	0.567406324273479	0.7984459506331173	1.9468068908032847	3.1214717235089915	2.6187425094210957	1.4458240948593457	0.958640839504452	0.8742441465820556	2.107056769849864	2.488693477167016	3.764257824935872	0.6253993818137349	0.3581067110683612	1.2593919137014704	2.1839686469559343	3.3487183677189534	1.4963503627234789
SYNJ1							0.8306854101287614	0.7864171815207266	0.6799393706805527	2.0958388100246186	2.1931497316189867	3.4248794289426674	0.6297293271685527	0.5309670804216192	0.5484225382208653	1.9321613492362204	2.1901398897263715	3.153809044135623
SYT1	0.02402864339116887	0.06001059768820952	0.04283413674904631	0.8340918116015478	2.289070499496925	2.26406292983324	0.7244940310059559	0.7250260034694621	0.8906345478246344	2.3284169650738247	2.6259298259725203	3.184402927878207	0.20455262656421846	0.2511653964781051	0.25108890143562324	2.962486880082728	0.7846264160708146	1.5901058318993786
TAGLN2	1.3279263223218079	3.0155669862954886	1.5310110745904442	0.3768478075027993	0.17108526034274146	0.25848828006874985	9.11925959154476	6.91422730788846	6.026434518812027	7.476024771814456	7.272568093824296	6.3185515254984415	5.181715748147774	4.59781448591043	4.7435467165357	2.672985154343816	3.118613817467798	2.8753503099284154
TALDO1	2.2239419094685458	0.9839631923106708	3.0710690351413046	0.7753811366176007	0.4203290671153904	0.3720534898507757	5.003796172728678	3.8400995493411374	3.3637392862605924	2.3359064884016347	2.3366904926857703	2.295611957956249	3.393546845491198	2.6722971469755272	2.890360249741156	0.8342620827157304	1.154299818269158	1.1395732487484556
TBCA							1.130349375316188	2.472952511951908	3.298569575307588	1.8314327659932843	1.0678862196854335	0.2475578020603527	1.0772703648595303	1.7583334209225598	1.8103727258699545	3.871814184257334	0.7291349970057056	1.6072774730979291
TCEA1							5.318571864899671	3.200635158845873	3.167591648321669	4.078326014824676	3.674925103280728	2.0288551118854703	3.5044963697621125	3.881374069372435	2.993839380249028	1.1141342973933268	2.281181843957421	1.5572330105617196
TCP1	1.2749686778681104	3.737699840835632	1.2706711168873712	1.0351513875482643	0.9135173494561448	0.9225870219648876	6.6096945065982755	7.733847317904052	6.410879079699986	6.065313683966094	5.418985598390633	8.380748270489702	4.216541477435172	3.5885292281539054	3.432764487435477	3.0878846019522874	1.202137404097488	4.08663297135328
TFRC							7.104407651185049	7.010875393155741	5.965461959432303	5.057242817262723	4.507453179000518	5.035190822217698	4.676386638653321	3.1946961332954817	4.280365902839966	1.6098899994364986	3.457338832257776	2.7906574698182207
THOP1	0.2865495982843164	0.4454857862054452	0.056451832952859625	1.7261294604534685	2.7804195812683727	1.9170077886128487	0.3936505161293556	1.7881085002626342	2.507519342033611	2.1320400057535958	0.20752161675306272	2.8138784320786203	2.754091004895656	1.865660270091412	2.0809442563060694	0.9403079741866264	4.228943478752832	2.507937496028971
THRAP3							2.8930431199603315	1.6120124198320016	0.5020753709869172	0.22403816003373106	0.1559632703618769	0.2956138669404666	2.3637476649734257	0.6521604098710339	2.852275780144536	1.4616126945498402	3.372730201829658	0.9162006138560618
TIGAR	1.296828563955205	0.3085587126302586	2.709552726057622	0.10142885566291396	2.540960845376313	1.7299366991809606	5.532889014121435	4.202085961726057	4.420284847139838	2.7991140815707847	2.984654435683604	2.914234196934907	1.5438519452246335	3.820317677031502	3.3550776996555363	1.7452312746757352	1.2498230885703177	3.1929642034447783
TIMM44	0.6369810544228425	0.9501736420481836	3.34967781675805	0.5167722994381242	0.5055186823333839	0.9451390003601868	0.16643690876241765	2.2973738638329686	2.8881375341377047	1.384153031035651	0.9227331589712036	0.2744999860231985	0.35771355195596205	3.032956120615286	2.3299560064050584	1.7327350068263747	0.23712891666958905	1.6706808675003657
TIPRL	0.13321254213112002	0.2106442970160977	0.040926113811550695	2.000857976797304	2.5796023372573167	1.4940345578623415	5.402808740669638	3.4930219580962807	3.445811256123672	2.1685951579345724	3.1039730782247905	4.257253149809879	2.667157713875324	2.1738523513408707	2.3048162147813285	1.7920051000562234	4.636765299849267	1.6241297981544294
TJP1	3.443022404938312	3.4194628349124017	3.4946493610456724	1.6010045035927165	1.5060130622720656	1.2790336589449516	5.312572739744817	4.7889095905103085	5.093382064330523	3.00778036455676	3.2621414670936666	3.0157063659980303	4.410847290735955	4.351967913321106	4.201379376327092	1.984456050328972	2.958528608982764	2.2872940717493195
TKT	4.418754247342702	2.5123639062895498	3.532621862909648	2.146257203723394	1.5947516400807105	1.808353120893541	2.8454226448049256	3.8917774126835663	4.969726176840038	2.0800064144460992	2.467875024772165	2.486986968203694	3.0892911952596385	3.110990842882226	2.82638756567124	1.5593716356034764	0.32913995762924503	2.4886091143485225
TMX1	2.919446856890996	0.988072310607078	2.8011056455276853	0.5885260534169129	0.5509948073086277	0.9469861570047508	4.742011325252528	3.0260972442422163	2.678192390298757	2.192924039180093	1.7580105877365908	1.9371662549122413	3.507903675812506	2.8622549546909046	3.0899008464902367	1.0771817782235524	2.2032434062126813	0.849623879560006
TOMM22	0.8874860520116473	3.524058522776913	1.618617679720896	0.6973895915780562	0.8081253928001041	0.8218697423191205	10.66467021260151	9.263338815175636	10.409649457763225	9.751258643537797	8.51670383843711	7.831822754050112	2.27452006304331	4.079522692425283	4.212039169974531	2.352019849199864	4.4893886873653885	2.2038522282708057
TOP1	2.8649932153885875	0.5524114281554658	2.631479013538062	1.3069177698829644	0.9358682568114772	0.21814750350801265	3.5385177369288336	4.49021445126204	5.358353924037067	3.315046973312961	2.7530836669066368	2.4473001753128263	3.351437250418924	3.952259944148777	3.6226122396217217	1.9107236256832367	1.6884987795924142	1.4682295910643273
TOR1AIP1							3.5366429228406786	3.369942673552808	3.81498720672244	1.9373100175826847	1.7837372321197609	1.2040720499412547	2.6417652568793657	3.055107319978204	2.789702026230416	0.9001120965210956	0.5296556529021629	1.2235392324495584
TPD52L2	8.046174871617247	4.832573747270633	6.678159499052754	6.590943953064978	5.929736235896821	7.189732294745518	3.048515414690052	1.5097378424325385	1.663049008891492	4.094242889321791	1.7549483268065391	3.4864088315188986	4.751519165723322	2.718259689699144	4.478230784849992	2.587139497256034	2.5761364298720517	2.2177515792500384
TPI1	1.1288915951810066	3.2123516681136124	1.2389249701810774	0.3940711859792953	0.3658260959446575	0.4043251311053864	1.1437467834281183	2.8985536686888045	3.653157115236218	1.4588168007103683	1.1844905124034708	1.0931634408114033	2.4079211767369344	2.8740715128353163	3.2185905867478164	1.3315673253414868	0.2431610649032864	1.7640992980024697
TPM4	2.643710368313413	0.22309993687980792	3.393829552321425	1.3404789814780278	1.6202187104358008	1.6623987206047584	6.665885512249504	5.531916339851343	4.243398892230852	3.8781042150151497	4.123687104615652	4.191528238669185	4.324222526194221	3.5246633977585646	4.269395242601156	2.428010918411621	1.7948093923165218	2.2062296387728657
TPPP3	4.7499040132223165	3.7693487643419226	1.959785187152832	3.6129846007570174	2.2158915002820825	2.402204097776388	7.525255839825723	8.567125087791783	8.808672407395115	9.851513440776268	10.159583451812022	7.626121532083594	3.0609500493303465	3.764991515125872	3.522181926620453	4.721965304530121	1.4633302831115471	2.7248017718506468
TPR	1.1918527308363898	0.2636376573054828	3.277705199737834	2.770690408810516	2.330558736144701	2.0115497186403943	9.275362516839543	7.879608653307316	7.253188017965515	6.931442221603122	6.0543940991010645	6.9508422035221304	8.945213125771154	7.1436597935997375	7.055871595455967	6.557351913056612	9.144213814171561	7.1141745033725785
TRAFD1							2.1240354481750603	0.16416221690306418	1.3142952476284404	2.573758037984496	0.3118740098315563	2.6084153405912582	2.874963024093446	2.289737983816152	2.3904634662522533	2.2285362780888054	5.041954498646249	3.612930654925123
TRAP1	3.818290358352515	1.327593251368301	1.8004293198698955	3.519897794981471	2.903942806616325	3.945051999851356	5.4177829334067615	7.9964034905663635	8.368365484386128	6.793147863238421	6.2969257331126895	7.316558012476159	3.261791791955375	5.157006134594696	4.63530009518428	3.7091215027248547	2.3406844862282385	4.9354674299229035
TRIM28	2.3141136268025053	1.5225081595179395	2.965001688198864	0.6363210120014217	0.3124406225505169	0.4293010529741593	4.3325423747092255	3.1416117961148764	2.8700573908718665	1.8762446306797511	1.8376148301975241	1.3621153405804372	3.910870268542024	3.660410025097936	3.62374146285125	1.5344807245275158	1.866478772339064	1.8542175751978216
TUBB	2.159442025285839	0.9828987139811466	0.5733665154629423	1.6077406721155252	3.7122596897616313	1.8851526762789788	0.32469794810191915	1.8947373597970296	2.7205319430124346	3.566731569088184	1.8000356804077835	2.5354357558578977	2.4205741513310017	2.1003003644443488	0.4875271510319724	3.322140066132848	0.5916421219087469	1.606804467984288
TUBB2A	0.36185741230267465	0.2995638954580374	0.20286832823279166	1.2155849185190846	0.9722808204886468	3.1032172091982804	2.979577713647454	1.8537931848936329	2.967745020793117	3.0155486216603684	5.1666628342595455	2.72744983346
TUBB2B	3.4548813808842707	3.650677612955077	5.1907800153095165	2.2280282165162	2.2415823826371404	3.518462005819954	1.8185311077453723	2.5534935271518915	4.026804392388746	1.467384892801134	1.3755988915568	1.0545574894314214	2.2994235377084715	4.190765466055367	4.123020940183615	2.755955994263648	1.3583200615839341	3.2746351145845884
TUBB3	1.0503537063777808	0.0795158993234822	0.7651754963311288	2.988753114463523	2.0093587264393715	2.3813650303812706	0.8729256117868495	0.9891068557107952	1.128268200881582	2.757693616176093	3.1242478795376187	3.053924895120222	0.9853198841219856	1.0323023647726233	0.8854194513128792	3.722542463276857	1.902171590394516	2.251598883013486
TUBB4A	0.06283268980295227	0.04596868730417773	0.1548874028603903	1.650555535612975	2.3694790868097093	2.1063404602311797	0.29720426969554165	0.21617746135878865	0.3314949937341291	2.3193564962972126	2.1825692310542304	2.3325394723235164	0.15242822937250033	0.16165250132395578	0.088300327282358	2.392073617906247	0.3311928659151989	2.1993213997522414
TUBB4B	4.538059164867165	7.403701395007652	4.505145926462125	5.287672495165577	5.9330096391609635	5.003733157024957	2.558766927595792	1.806901430228561	1.6646962538470973	4.1905693312122585	3.5946227907932036	3.9163724578163888	2.001688268120775	1.8959612248523887	1.713996606375166	3.85437103498196	4.238166733136215	2.246684765357663
TUBB8							2.86241978268412	1.3800991804159206	0.9246783454301502	3.1383514902027736	3.3557786224372457	3.498624127167985
TUFM							1.168825657062946	1.8201092067854057	3.6469942681168592	0.8178519250170406	0.7534903764519679	1.0875085584689057	4.746021777140208	4.415574659287486	4.5186717107549565	2.0961062820750627	3.0937680204670155	2.7875336076751926
TWF1	2.8741890391536162	1.1499083204864795	2.611838341666304	0.06930978903763217	1.2526872124306492	0.6837815967340108							4.070475298968683	3.6299723559897177	3.939232068584335	1.6134882551919212	2.424435850172924	1.833276057412493
TWF2													0.8130444982464934	2.614611284779681	2.354300122159703	0.2795289123010875	0.4403479982674623	0.12933592550565468
TXLNA	2.260336051486944	0.4432763476611552	2.953435646533465	0.2758039258743517	0.6718732801100702	0.8711417390736931	3.0246066933413966	2.480945832607583	3.2354812679876908	3.1025383294154247	0.8754456853088163	0.9223757980308472	3.2503004515659666	2.1859761522238093	2.8437065175362566	0.7167164282466721	2.3130628353158555	0.6047531285091142
U2AF1L5							7.493883903104204	5.462848670834992	5.436304779274706	7.003849289825425	7.861109979934483	7.639622609778397	1.7276063965335775	1.450516033822392	1.941013245576632	1.1323279901950685	4.153788127148296	1.5207888677918466
U2AF2	0.5446859284404552	1.0828509623078215	0.2894798691910589	0.22003324639838928	2.692883496263474	2.4408024091681524	3.6287713101920014	5.155530684571613	6.599788943679396	4.216271586838088	4.525701895783147	5.83503337363674	3.1493715971329648	3.61803005343458	4.345656443907552	2.447567005615482	1.5439420814297158	1.7425540044230114
UBA1	4.689060508853956	1.9424713466409709	2.59292549292498	3.8020645388312015	4.253676871807158	4.364563483973955	3.331491585812663	6.031858983241127	5.387216962465828	4.170532939813409	3.881027363285464	3.4500619616714308	3.5250583565770697	3.986355353477364	3.0524966041401584	1.7708942515682164	1.0632267356702747	2.692099589516842
UBA2	2.9831374045137173	0.030346746743147975	1.9501099553787904	1.0164373946453578	0.5246943029356652	0.565376865011322	8.138444282945706	8.177424608853926	7.490273660065491	6.638901581446945	7.111970837438718	5.255215975532272	0.8385919467651348	2.5743553337071274	2.7210463832264065	1.5961214669538992	3.280601162454112	0.5763788195753361
UBE2M	5.304231872236157	2.3189640803036293	3.756343546539917	3.843544267526549	2.9741046447544486	2.5512381188595663	17.467185599480313	14.488373671471512	16.21747160759932	15.814726916459598	16.389564801391522	14.799167072202255	9.72906373223552	10.667237783333947	11.12752387505616	11.623352551775865	9.433770514481333	8.754447312842514
UBE2N	1.5869907931316345	4.530103324195698	1.7470152144480524	3.429247083072533	2.6905840768257043	2.6469800659017952	4.536389896016863	3.919354260772712	4.6862543513316695	2.8344916527373853	2.7184340758807304	1.981261069170626	3.5554656969874108	3.1401998353033376	4.7753361784266835	5.061159030576635	2.2801496813292097	4.652516761692912
UGDH	3.3582210510375607	0.0817005469402428	2.082125923082538	1.309059292133293	1.072722893284074	1.4703365803674078	5.263198150520423	4.212262625909447	3.5269015067161917	2.704412470612532	2.3849215195071696	2.7864124039832605	4.011591988338632	4.5425144432021085	3.685908320452773	1.807019749430232	2.567475049297044	2.2068862520716017
UGP2	2.9705564749656173	1.202761822608044	3.8516392910719457	1.6702127710448382	1.240124940338536	1.4260210135375746	10.194358811451067	11.375651704470643	12.728602220715675	10.493283190320293	9.865329525311012	10.0142609421715	5.049832594680264	4.757223253642317	4.1890606289847145	3.1641289684483067	2.074870042168528	3.8137159219008594
UHRF1	1.8464792088735325	3.4051794333883363	1.7413126658586602	0.8612276141724601	0.6279825007620997	0.4882129254288031	7.358894592727177	5.064955653872528	5.183474584290188	4.048435325747447	4.961482874233375	5.452461378887413	4.845597268323441	3.80540760132608	4.1381871893550315	2.232791116328196	4.688822993590519	2.5362200039007985
UPF1							2.309629480954153	3.17556613025131	4.191940104329906	1.3498252418136207	1.357689506758376	2.3235911809587764	3.4878410195972105	3.45226616015522	3.615083605643236	2.1474248603254416	0.7865629688135635	2.591250489503369
UQCRC1							4.255797582130502	5.054165114872834	5.461324777654044	2.9680870266707213	3.108714265011309	3.0893679671678465	3.676597722988772	3.977420130829305	3.896806018062532	1.78378225744944	1.9826647771330328	1.819952679387672
UQCRC2	2.0862985078424403	0.6899186850882124	3.0573687162509464	0.7731649998409367	0.4177853376972019	0.35398738487129644	4.4550753786784885	3.906068628009996	3.3924830197082234	2.0260638170536907	2.0754503009753544	1.9459591840228647	3.7804266636971633	3.6688159899308372	4.010964130558883	1.6252929521338169	3.2971767863346373	1.6059199863690494
UQCRFS1P1							3.657327248521992	0.4310038098611983	2.8600383020734617	1.8271440388927644	1.7863999983097616	1.894676487931	2.7616023417918347	2.6215361895207128	2.5169079678992463	0.9599675434893222	0.18346432805560306	0.9831208502507148
USO1	2.4416576864184316	0.5532063998611287	2.869141530098666	0.7918313041826638	0.5755672312947162	0.3504720598784323	5.072065239447419	3.6699030729255497	4.231875504764597	2.6958565607285574	2.151365989345684	2.7748400301122724	2.739414714477836	3.2330910036348115	4.584597817005262	1.504641746631808	1.9193692397321072	3.248656363336936
USP14							5.982950342135217	6.024658372935227	4.968389041191238	3.8657806072381375	3.7483503872307136	3.736465885347307	6.182442003953731	4.4990384001163095	2.9021642367795355	4.120882197444057	4.2687116267353415	3.6399982838990974
USP9X	1.4214720680228432	2.2407880653644976	4.123913214845398	1.7831665211259442	1.4214720680228432	1.15262930121734	4.9298312504598005	4.105368301332549	3.3879502591317845	3.8045137937812985	5.038025790542578	6.431500937451338	5.095157088866866	3.6034560595020655	3.867431592661132	2.6048483203069708	5.680220649725047	4.206533733168238
VAPA							3.4350779799137237	4.250776954265645	4.494190878919269	2.2552267992532204	2.187514912476264	2.0633549780532583	7.271394852179358	8.25209558401415	8.822458172051476	6.2400810891463125	6.740514681682803	6.134895378337911
VAPB	1.6337455024458978	0.14162011857619836	2.8670890896766776	2.1185719942339944	3.2419158330659457	2.353902839107175	3.6693771815532434	3.0850807168354124	1.4594758847517626	1.7238652985172251	1.2873095291519447	0.9215655715237038	4.086955796163498	3.5557654993632477	4.008524975949978	1.793765411613464	1.6806400888093629	2.425155959057753
VCL	8.933522321613209	7.0564426818484565	7.28968247906774	5.597163464685075	6.682383610139638	6.662707868478285	6.491308989548213	4.156749224028257	3.16977545734415	4.5908790521771925	4.7544692785509834	5.073977814656501	4.393841348590128	4.476532484026643	4.005058235365437	4.188519221329047	6.84629598132916	3.977925111928032
VCP	0.6293724161975219	0.7631571223585053	0.9837012452145542	2.795524754106588	2.7221196795664238	2.8237195808051574	1.7339035176463524	2.341574145097282	2.6678499736675767	4.092855104769005	3.975465614601146	4.396643977322877	1.1554268348389305	1.4844474179499585	1.1609752356350318	3.361481203095277	0.8461455894926208	3.1216273966256405
VCPIP1							3.0018346936385827	2.219500971507061	1.7941210150401663	0.4149914141547553	0.4150574660628709	0.5833011615963536	2.853698301090625	2.0954162884068066	2.308541941926155	0.4682150863899116	1.0709793711572904	0.1173107698086427
VDAC1	3.052330605641438	1.512772373044692	0.4497572836482207	0.2554994292674946	0.3885778993543549	0.4556589536704521	4.337747483059651	4.223730204997842	4.073168446575184	2.7169733049542844	2.1476373770203367	1.94916519850438	3.4491548074071154	3.3419961661413966	3.5410143296383416	1.4033122817568542	1.0940170612740978	2.143565209571057
VIM	2.2514368266693303	3.1330110701455087	1.4909491964597748	0.643645442203101	0.530049338682884	0.4326920843428969	3.275702933736348	4.312292139287145	4.982965636250699	2.6537678687476176	2.484582719087808	2.2680021111962843	2.6592832053249578	3.7383672618842985	3.5832017295925755	2.046536546857181	0.7514639818757922	2.7118238309910403
VSNL1	0.008370462111820064	0.0073247291986346	0.007926236128451029	1.0090849900961694	2.485094827216886	1.94332624001736	0.3610542870796396	0.36009253312574124	0.438916015915512	2.2497125804057174	2.9061411215153328	1.4126757723504642	0.2261460784119408	0.2586237098344819	0.2208104613095631	2.6385097403465823	2.279500315124205	1.1440896477145437
VTA1	0.07106687348228237	0.09426239810425016	0.03286246480027119	2.391665358202031	1.8497210096110681	1.8587444880512995	11.456333614923642	8.950778131300543	9.127153980025692	8.85790679666831	8.3620143038814	9.754895236927783	2.8853733819957026	2.963742327220096	2.9206887078950685	0.5671610928492847	1.8357902797847805	3.6351479165131764
WARS													2.8382032499280965	0.1890752898309306	1.2906879899142414	0.056617675962612475	0.23875601015495265	0.1965697396695888
WBP11							5.863631073329028	3.892889734212431	2.7153171695377885	3.1485011351934515	3.8512186503765022	3.4378109437920474	3.0209464303769646	3.1584875109816277	3.0942494636180955	1.599929588906713	4.005556332130093	1.0793721139065542
WBP2	1.9213260162988133	0.158352248084287	2.894728945080629	2.0318140212297453	1.3255200179417448	3.1772232880320184	7.7200566865428675	6.2114681340414055	6.4570660882863296	8.758436733908534	8.482952439198048	8.413962228104674	5.313447778217607	5.01621206182494	5.219621527479423	7.639720861625426	5.737770670126723	4.47780817430994
WDR1	1.6620317088853718	0.08176291235529752	3.223563336893161	0.701991679507615	0.8358651911583744	0.9349185676542204	0.8292236907527044	2.3390121384265106	3.3085087765633907	0.7948971880383257	0.8413145935513562	0.6933848766695071	1.7178871376910223	4.027786513811711	2.3105724461993007	1.6742514881892427	0.7250958484961544	1.9284189757246435
WDR5							5.816261559500737	3.5814254339575653	2.7621404232757403	2.957412553097728	3.514220590201172	3.4931326761329977	3.17587423979556	2.938697792044254	4.197665796676821	1.8336499713032224	4.657446627537805	2.2255149682298856
XPO1	0.22807136335129205	0.3691716063816261	0.5325860220163163	1.6731675749495454	2.7942502288614017	2.3127095169019807	2.4684032433754104	5.2626850572629955	5.468106047729808	4.246158354531986	5.029218367140414	4.389168477911044	2.927894372425198	3.753565560821633	4.300452496331289	3.3524758690519607	1.1013882073881178	3.3189585387961738
XRCC5	1.0092124112106968	3.2868075437342785	1.939250120875442	0.7416874126065011	0.5293177784878537	0.4875973619951615	4.2152866781877005	5.554528986613174	4.637414526465009	2.879792409690256	2.8263847466163234	3.247211211392365	3.6533196282358738	3.8896226788091526	3.8383486547042454	1.7571077464199087	1.572305834386185	2.1578732957653384
XRCC6	5.869360019249419	5.5714147387023685	7.069686754619664	4.150621024814128	4.44881849581719	4.648014415910292	2.182024908764122	4.726787658286483	4.391022830842023	2.6833686443540854	2.612386482302788	2.420546713882986	1.7049628246649389	3.4965931814772064	2.9336950600896112	1.5008153354534397	0.4085280248206429	1.8547573937444308
YKT6	3.0744252309125684	0.5210975006307085	2.9469974256687737	3.5460441305892574	3.2261563377069438	2.3827660893029416	14.568334769443927	15.277750726568105	14.525154363674858	13.0358945295925	12.549761855502345	13.051436835086534	3.3678449400465262	4.0472871690355685	3.939473598530997	3.207159403296852	1.112355645595365	3.8011939361194687
YTHDF3							5.099664648486178	2.9889218901200523	3.5225261943767934	3.336030734135416	5.7598675666717485	4.492049659928953	2.7236703523942847	4.6904697841054785	3.1980869271823376	2.3482971757346727	4.888713565919385	2.6809891157422356
YWHAE	3.3351747050519625	0.2778263703349626	2.6694434369309987	2.5299868664699225	2.902933381160464	2.9386491068338234	6.746114209273412	8.186888530713661	9.501859673248925	9.662604760424095	9.171680020802082	8.24742574099986	10.884184010778982	11.32789614411714	9.445621877050344	9.96158537471485	8.484044440947821	11.030684537282493
YWHAG	1.983970653060576	3.4755436481360484	2.2147451811983587	3.910532100432576	4.427995209796193	4.527016131050808	2.186052453433082	1.7052697954928604	1.680500222075316	3.8359337244369764	3.775222878238713	3.8762606396496206	1.6567792942028254	1.2556506814347677	1.2114407462692174	2.9848108375102425	3.649121714704628	3.3169187734909023
ZC3HAV1							4.1517081110752665	3.3859501039533693	2.7102941598983232	1.9373735074781748	3.0920059836603584	5.050988530294196	3.6273368197256826	2.9868738320096546	2.835414965927644	0.4707128333739466	2.2806065034979013	2.9670391483481127
ZFR	2.356794887862558	0.1044419471033026	2.2846245673715257	0.1966727574012356	0.2092599876818139	0.30304019730970505	6.4621543514044255	4.943508222743559	6.354701068241763	4.587873531552544	3.797514455496803	6.126097144387885	3.21174799216452	3.316097400806848	3.708507156946199	1.1437810234793468	1.2772334634724467	2.3196945376398226
ZNF326	2.6268372477468898	0.09016926712723132	2.629692912129291	0.854929413401723	0.7379649149624155	0.588614144327411	7.6450044706272875	5.514395727113307	4.8456154340069455	5.156864978292549	4.735917520384636	4.97894552479548	5.327558646603744	5.120470028303274	5.18509969953514	2.9381356913569423	3.049630210865657	4.02947609765515
ZW10							0.4576497204005718	2.990801962011892	2.4043699226389035	1.124438438518658	0.3946516310234929	0.6893445511658312	2.2480018211065267	0.688875897335745	1.7317786468303735	3.626284035153575	0.9534401974715064	2.63992050079639
hCG_2043426	2.7107837344539583	1.09020428089049	4.128744624058148	2.1108222442062026	1.506660628227013	1.6534421081636148	7.260001530203028	6.803677074970517	6.801932021751089	4.708560826988478	4.799142702967269	5.851762920035322	4.552406766559148	3.759908217322242	4.379188725316868	1.9621195313560909	2.7528534511757443	2.3166357715406085
