# Supplementary material for: The invasive proteome of glioblastoma revealed by laser-capture microdissection
Source: Neurooncol Adv. 2019 Sep 28;1(1):vdz029. doi: 10.1093/noajnl/vdz029 (PMC7212852; doi:10.1093/noajnl/vdz029)
Supplement: vdz029_suppl_Supplementary_Table_3 [file vdz029_suppl_supplementary_table_3.xlsx]

## Sheet: filtered_hits_by_CV
	Angiogenic_1_1	Angiogenic_1_2	Angiogenic_1_3	Invasive_1_4	Invasive_1_5	Invasive_1_6	Angiogenic_2_1	Angiogenic_2_2	Angiogenic_2_3	Invasive_2_4	Invasive_2_5	Invasive_2_6	Angiogenic_3_1	Angiogenic_3_2	Angiogenic_3_3	Invasive_3_4	Invasive_3_5	Invasive_3_6
Aak1	0.170449464480489	0.03799144159680405	0.08678482426743081	2.1070938292201884	2.078934919367404	2.1044655596212407	0.19739219369250446	0.15382534854355173	0.15878507403986744	1.920870564852452	1.6600910626682026	2.6557062804861817	0.06835483406609308	0.16163560714336728	0.10036640575633078	2.393876544710421	0.7658938723956469	2.277172359427328
Abat	0.03276304766671816	0.06483283202859043	0.022447648620971268	0.8041687736701322	2.3446367985783643	2.198030864494572	1.1068561542578894	1.294245947672605	1.9837324706918031	3.2963164935451266	3.4385225820741234	3.426377643585913	0.1038204062762436	0.6224509492765684	0.3140197148806371	2.9914460165502303	0.9003832674852373	1.8412157630925108
Acaa2							1.6174332440674246	2.5909771479922368	2.828678043175781	4.302809429132139	4.124733364189834	4.173313479394773	1.0016730009295816	1.139357453331194	0.7638271615001919	3.6858096130869344	1.4514636089709092	2.264156383915231
Acadl							0.14595420947498638	1.017885199345847	1.4535488525558906	2.4546213042430707	2.487646186931122	3.0788131028247725	0.3459091553790053	0.2842950792848973	0.83056806951628	2.0160680802392674	2.6084137358959927	2.6230624880312328
Acat1	0.13128307922007104	0.020733347122099247	0.0874319407957025	1.0962321288121042	2.4063060306183184	2.211195819230064	0.3913860954287273	0.587859922899436	0.7625808536230222	2.4878749116008674	2.1759939797111425	2.906620377580232	0.10021503128471254	0.2615117714257655	0.129518144945976	2.654936147708568	1.2806633586732523	2.0526217520671843
Acly	2.508160790494683	0.4217345509186596	1.4597732351023278	2.5476704627070936	3.1969870733200967	3.2417200470269845	4.579669558733865	4.991532761139487	4.883904204589071	6.365715742360567	6.336221397337867	7.356923548506129	1.5860056635268216	1.7339481622872728	1.116816702761406	3.737975229020813	3.368975566643584	3.12833597719415
Aco2	0.07264225632292308	0.029818940088667083	0.04200429468072832	1.2931485816460833	1.9901106085973064	2.4885941476353017	0.6260274609942663	0.6260007849345736	0.8066292002879156	2.6232470526345097	2.383984176559017	2.956983242263872	0.2435593858483624	0.2934589274499829	0.2387709786456555	2.9948849277389766	0.4779242475061577	1.3516195721582176
Acot1							0.9237095075626612	2.0059827457302566	1.5964378617594897	3.698796040301497	3.178669193216732	3.259011976860978	1.687870977124566	1.9918076875173367	1.2879384476645075	2.9549740984393704	1.3252987873738202	4.078859500221895
Acot7	0.2705064246541305	0.08808351120490224	0.16983059190317562	1.450627939353485	2.3875717621262527	2.3828455250773017	1.7946310829232763	1.5897395025996577	1.9727735273083804	3.5067389459565748	3.3576542651425414	4.231705656378814	0.5421941998362245	0.6575995843976982	0.6558269357099902	3.0156789219847164	0.6418873199513644	2.40625697030783
Acsbg1	0.062041394901207275	0.07998181481612819	0.029785456272656736	1.4129268153153558	2.269436720683795	2.2458625997645645	4.0746997061589845	3.2135779474873294	4.1121900612511695	6.475635250759172	4.828675587649876	4.42572040620088	0.20742686845715555	1.3579402646893362	0.9750501701978256	2.509309395830188	0.3333611028012544	2.825907617052956
Actbl2							0.7155694460739715	3.504777153321113	3.6923462544879087	2.42045931188089	2.5472238137199863	1.8790059764132847	1.1359147670563268	2.3723802666231526	1.6699447695575986	2.694289629105025	0.43214782808336816	3.4409506795345117
Actg1	1.4448964116973766	3.7050151578881567	1.3415652412314247	1.2504433522293077	0.8076241080922201	0.7372325990258737	9.391085395264009	7.583550078979656	7.811689533266964	6.755618270489258	6.1866322896624375	7.793284505533609	7.1935462045459895	10.426245889953693	7.757099971072397	8.653012973082264	8.431149256329029	8.432163302323524
Actn1	0.2379684825460769	0.459864872304461	0.16304444364882725	0.1667768779312172	2.5584653469886267	2.1471066777657493	0.24137549299547675	0.07027443260301723	0.08034225343774018	2.1898445358008374	1.8176144054952224	2.3091154597018253	0.21561161666632106	0.1894238404533254	0.2233307107523116	2.9226184744995964	0.2961173245332664	1.257364805508593
Actr3	1.3451691412533886	2.402491545662304	2.0858301479955323	4.555209833489877	3.2036393720277796	2.79566891445508	8.122689788834823	6.627432450302608	5.345021386007577	7.174241826072812	5.4595444696657625	5.778978118687112	12.34857624233716	14.805867322964124	13.502280537427366	15.427976332398126	14.229318171239324	13.459143809275556
Add1	0.010579237053509421	0.017368106287876182	0.024096860612789445	2.0407399642628694	2.101944921915292	1.8983970767550635	0.07437763388867599	0.5613669948001128	0.2572857131907925	2.0827452639299984	1.9201744361043984	2.6699792168671412	0.3873141521432763	0.5600882553259553	0.3307913829501796	2.651872068234673	0.8747651848500779	2.602857787768072
Afg3l2							2.8609338650121163	0.7414501893028481	2.4880498832920535	3.0804026698676896	3.0594156341456924	4.0492320959769295	1.6464389314110113	1.2330116520302958	1.6008251760453998	2.6846102936072325	4.229520385784078	2.5824685669455762
Ahnak							1.974172084120709	3.53512868521074	1.0815591940254925	3.2620257316008066	3.2119914154006497	4.0056310980882825	1.5043636870542347	0.6675059745303872	0.21245075063425944	2.261938905851192	2.8229415565532596	0.2359295047243081
Ak1							2.036952111605926	2.5187034587528374	2.814684990724472	4.337141052467404	4.251089959087514	4.593349229945142	2.0264302012256774	2.241344834774209	2.4523969646450867	4.399426571152625	1.3059804483621986	3.3845601723638685
Akap5	0.07304263421230574	0.17348653199021818	0.029420875843721963	1.4406305084311284	2.2982663710416125	2.284882821222177	1.5077441310183246	2.4262086490397365	2.4279637898585578	3.5435116582431387	3.8985147519592735	4.422144889478028	0.5715457782610683	0.5074284185310659	0.6519453190353625	3.3324835781236617	1.8324243803624616	1.5929332023284692
Akr1b1							3.0521578691872286	2.4869624627171163	4.139997130268624	5.6248285964280536	3.8561077901030822	4.404418820964894	2.3198978854263737	0.2758575516250022	1.3897742476970634	2.8089178290161256	2.8631100369465163	3.1198392770859362
Alb	2.5439072820091613	3.676169125414107	2.248489828056244	4.7242660754990204	4.580299738794533	4.557194343279253	5.277798836406818	4.551744302741853	6.071092509545549	7.012958674722128	6.590337761781634	7.469439149274316	5.236210882820286	5.214868493044468	4.276255479008906	5.999556762828759	6.1296619595180575	7.5034471622941314
Aldh1a1	2.2988477912995737	2.5794601226473017	0.1924231125729491	0.2513566598928058	2.4562575957314428	1.7415954045784874	1.0325386809079238	0.8498482096215972	1.3695381075978639	1.737359805646404	1.4970951393236231	3.8641961512229774	0.13949050311241526	0.20355475255364044	0.3187926607998848	2.892797515933601	0.4618803021171171	1.5641037376940885
Aldh1l1	0.2963982255259485	0.10345786648048227	0.3838258772904358	1.9528221971255288	2.6500244084886555	2.007413048262902	1.1956835692206855	1.5102505636588424	2.7890655795309627	3.4686133088176283	3.677236526606317	3.5762916180466955	0.9114650115485752	1.1357817452969134	0.6845744558128666	1.815146897008176	1.2458604201906396	3.6745232267187937
Aldh2							0.8724434877387959	1.1185228416932511	2.052461565259561	2.756304302897333	3.781254139132877	2.686995269944712	0.39827089220511736	0.7845796594408001	0.5391810515340759	2.8027306636380382	0.1653263970929604	2.257951000494076
Aldh7a1	3.440998364298728	1.9707784063949312	1.1302291430161822	0.822815978503841	0.7629881976366775	0.5571648664322711	3.7945858745508563	2.585908188287703	2.9302140342541194	4.473663597476296	4.909447407128632	5.327528355637883	2.3510369787063845	1.7339412080140348	1.8606648158700336	2.3640045816100117	4.737393452576085	2.463911685451755
Aldoa	0.20399748807047624	0.15158681251211015	0.2372832349018412	0.8754673337337481	2.6216467702193604	2.197221437078297	0.6256669518940868	0.5608786871872391	0.8694974957922902	2.414101396117954	2.633549399816194	2.9175175549389856	0.28469859630148875	0.2785764481424409	0.21532868551828035	2.269801597728407	1.133830438516918	2.687595080383523
Aldoc							0.2303375661548707	0.8784538902663015	1.1486841392307554	2.6225253387091687	2.000357737669446	3.0888186428213817	0.1104971264738232	0.3019693007470251	0.2523639665534792	1.9943043876196205	1.6378576683882555	2.7138801248569577
Alyref							4.195919473678557	3.7925760897885765	2.665195799346522	1.8342684287562845	1.8177570789267337	1.6766012885200825	2.4705796349083347	3.1916829254656403	3.3903639022400367	2.4832122169566118	0.3193208455669119	2.1130046095162527
Amph	0.016853137969554743	0.024009202430956004	0.022784377993978668	1.7830709608275588	2.1176664450313303	2.124658552564464	0.4451260943630954	0.3763627624997492	0.4767268375663664	2.474359235060889	2.111961364392946	2.6366323301994408	0.27137182021567713	0.2600653350634012	0.17024151872029178	2.92755604636331	0.8791330722448268	1.7150796190099633
Ank2	0.16523018230747907	0.3193009253776254	0.11320769397729365	2.207384523428803	2.0155181487837748	2.337061035521268	1.972423583968814	1.8398432874573216	1.8229564448695368	2.5946265890547267	2.7986495869436743	4.694647928359038
Ank3	0.03291153106876946	0.8196246657325725	0.4958258220035126	2.4156657668563466	2.1355731492791894	2.585437938383354	1.7992792488418303	1.7378585992928774	2.5505427977562327	3.723943062521612	2.860175740608727	4.5254549148209335	2.8211677184239132	4.057482391036619	3.1230961212344948	4.506409183859003	1.4200641148802908	3.723918506415288
Anln							0.1310890095127941	0.07927337283863642	0.11890032681076032	2.148922145218855	1.7677082183436972	2.3291476609044626	0.1363578903010534	0.5471396422980705	0.1426344923959968	1.9211654712279087	2.5639049580619884	2.1788365894127675
Anxa3	2.9683003426595516	0.16310352779029413	2.9006249219621303	1.5902374944474569	1.2038481847925937	1.1162985816579465	9.937333434566726	7.771854875237287	10.09744775007966	10.89727565265426	10.252860023659519	10.458200111336806	3.268628047606477	3.4587254414005315	3.2834357497390774	3.4342873994288463	5.691296762599884	2.4298596567642488
Anxa5							1.9114765631507928	1.6720510453340922	1.6737921906259956	3.0467934943717263	3.4320570774871033	4.317359441087766	0.3136994262406033	0.5969165202720157	0.20914267616748866	1.910219128798238	0.5900117709161539	2.94895358873269
Anxa6	2.09957781525516	2.2565929084095897	0.07751004740290596	3.1864505320978336	2.615932483306232	2.7840038430513308							0.18358920603687454	0.10380380149420672	0.13401362279826373	2.1709686045109	1.28670916147162	2.534780480664616
Anxa7	0.2084207680393025	2.545818231097032	1.201100332676215	2.0528251801350152	3.207015419708233	2.6311456898303063	6.916077316072237	8.110126588688281	9.441460131975312	8.483514033639821	9.199578480950258	9.974516357882537	1.1538405145375772	1.7778072705707737	1.6239665913194867	3.5515003452144134	3.778775053279501	2.90636460897459
Ap1b1	0.2281314974172485	0.03838675964823162	0.3311860071890958	2.028611512397826	2.3769088333583297	2.1381629224885947	0.6279139680997566	0.6219576394817492	0.5515559009209846	2.3239703502696223	2.182050347180359	3.0645794889042874	0.561029365222304	0.5368212276874684	0.4260279191788892	2.2685357054255824	2.921730385333368	0.5313457664663612
Ap2a1	0.2285312260849005	0.16719936616232847	0.4617149722874254	1.8539789023627031	2.497025015116483	2.36525537185424	0.4460346240662044	0.9639420615880736	0.9729958989411682	2.430126031272508	2.1290011232597683	3.3250786922311564	0.9036881388999054	0.9440297755599708	0.8869845605497771	2.995150689916972	1.9440327174314445	3.2781972515485416
Ap2a2							0.98229680423591	1.4325822395065906	1.1673488589515777	2.8265874814688923	2.45675052425624	3.767464084634776	0.5565842263840313	0.5126240492835684	0.5969463510682449	2.8390660538832257	0.9456461703695388	2.662025571103734
Apod							0.08491355156139957	0.4408898932731151	0.5622327102282139	3.1231671497162226	1.1961325285390292	1.4989600585046343
Apoe	1.4233261737627965	0.13132998089983886	0.9743139240426236	2.882574645685052	2.730700449165776	2.4037248660287758	1.5904452029017124	0.9644785580825386	1.277027686058305	3.176208552683002	3.0006438650315608	3.4927465042126227	1.050025950087647	1.0019200873293188	1.0097251840286436	3.6824464755501096	2.277743546306463	2.5009281009516657
Arhgdia	0.3638547153852241	0.9612949184424284	0.22076121279577046	2.785192312625446	2.1893058437726727	2.312591630152119	0.9857918886484104	1.0495873670326783	1.0191075899896789	2.901129560594018	2.606512154461317	3.3879738101618013	0.5757019721558699	0.6025067595494106	0.5100704016881573	2.6376694686726823	0.8606078712944871	2.8464575592216184
Arl6ip5	1.4342477021826827	0.5380046755936205	3.31137222856508	0.17065234116879152	1.0167344762632642	1.277770087205344	1.1087020548620727	1.0604747834083783	3.758453018736444	0.7942810009395606	1.2606721897421689	1.827220673108635	4.534135166640403	3.5067782305557564	1.9032432888549384	1.9263539780831551	4.1064171156793385	3.2250394640056386
Arpc3	0.054286713928220924	0.1403460006516179	0.03272512911983295	0.7516936869860328	2.436055747399066	2.156574532797779
Asrgl1	0.2002042945898171	0.05383427603319337	0.11244372754203157	1.8917716260735118	2.289795861209954	2.1389331456324787	1.2210327358138675	1.2402218348031793	1.6087367496546083	3.317767509502921	2.9161327785377127	0.4712426329079907	0.2779395344221187	0.3548029232993273	0.3244737636137102	3.0193628649612587	1.301861733155906	1.7926326870772444
Atl3	2.9430326223997367	0.07997157851518444	2.5002500046686658	0.7252029407184121	1.2255278143855286	0.9749901583241896	3.4069623204251944	2.111583815544773	4.634561856903468	5.1921924225839815	4.132710200176846	4.490663486452468	3.9732652286542813	3.278204152341268	3.4411339820213387	2.5832170627198567	0.8154703201426581	2.8121967693326515
Atp1a1	0.10205688431141632	0.037730266377244456	0.1479650617779573	1.4891283771858772	2.21446954323408	2.3594479106881296	0.29814322747759275	0.6533146642852783	1.0151958124750826	2.6552353592405207	2.279003799909561	2.822676138887301	0.2072810726972409	0.3552541747254736	0.24192861759644754	2.2518468680214547	0.48522915154499396	2.5976059025575955
Atp1a2	0.1059992723203239	0.0362343104952416	0.06254544281991793	1.8695058899900143	2.099731058971745	2.2048097825445985	0.095647494654147	0.049023659216766616	0.059913867583120166	1.975435631762075	1.8885963727455402	2.2941741227026893	0.10828882089858724	0.10723923781263783	0.09969523763640553	2.378647145814887	1.5132747530806303	2.209150744470312
Atp1a3	0.07195148660785211	0.031843689094389824	0.1565022726476892	1.784817605662848	2.2003771753680854	2.211562356419562	0.5069298371660221	0.6201506866065121	0.5076090493641228	2.2105371658028576	2.123881496710967	3.036473574568728	0.4355192083376115	0.4924844294993112	0.4797382669944035	2.6557511533446316	2.0823002610866617	2.5720509930539133
Atp1b1	0.040623046807537436	0.0407422733329535	0.04752577516594225	2.043692089871361	2.0625478927707386	2.0222285048481603	0.5233858774600609	0.3610599515930969	0.350690735364011	2.3279136903291366	2.1509467434284417	2.675216016265128	0.207933203000057	0.2734459806832199	0.2065435627287644	2.799453122798998	0.5940330754427804	1.9013242113260969
Atp1b2	0.2154514979788936	0.06413401526597225	0.14405524406803155	1.3553122561950626	2.347854076922949	2.368941480449355	2.5243101853643126	4.820052908261687	5.6744824249242125	4.9990138927401535	5.135972243558297	4.8678246343156175	0.7026725853666226	1.5891187933477664	1.1403265241054654	3.2734736388439654	0.2238663796308246	2.1745662040772107
Atp1b3	0.4988164728382753	0.9416823546777252	0.2299141181920984	2.836736603622337	2.009926115524196	2.512944031506646	0.4500247673797445	0.3363073381789753	0.267452973715394	2.1966731474418912	2.1884407714820715	2.6035063681572765	0.7372803320210759	0.3765028147105103	0.5011998002131814	2.179214246389168	2.0421219381221767	3.050903779725306
Atp2b1	0.0833102393262271	0.029926862572395126	0.2085714247678532	2.255209478034857	2.0168032773058124	2.02284865139572	1.5498074474789705	0.9924951533355676	1.2958840510914011	3.225959419773853	2.4190874489922014	3.683693466843602	0.6179036931490718	0.6103152730856166	0.5986983218746723	3.168128113590088	1.1607627162405547	2.3704558800085898
Atp2b2							0.79608316013252	0.7229281301543795	0.4305757740780996	2.206419711884504	2.3643209340439157	3.1050200520900315	0.4931021251137778	0.5094006230034055	0.4938730937130656	1.9686689775726631	3.1730466251206217	1.7108986200305012
Atp2b4	0.17727193213765366	0.3395441517341036	0.071404836914021	1.6367737399040496	2.415353689480632	2.3316895423457025	0.11165227208589956	0.08409643724569635	0.12633086823661546	1.9769073906969168	2.012443155007837	2.3006591594792134	0.2199969087118132	0.11183249462555953	0.12914225202935234	1.9999575953235045	0.6522069964899719	2.653056634974772
Atp5c1	0.04244718365471336	0.05949621671811186	0.13371588474700166	1.1689785620578306	2.2573004131702934	2.356020922102996	0.3241753148969489	1.4431261307257492	1.1272159537203226	2.695852257202779	2.5548806015561905	3.1842995887384937	0.7932154466661611	0.7713197183071179	0.6614789252023173	3.3515829269310853	1.196564830802668	2.3655542997437013
Atp5f1a	0.3196402395619463	0.4057879620443228	0.3951905194033527	1.4302322393820182	2.60152668320426	2.607644296457235	1.7621294236053655	2.453719449851629	3.216481495327196	3.9299859413206	3.881186524427574	4.778284890264635	1.0227145028264206	1.6172865991020018	1.0633220182853589	3.661371714341564	1.4759363328345565	2.99537016321975
Atp5f1b	0.027719370993938404	0.03735549122761965	0.1405645629813516	1.275832895565081	2.3138325169447933	2.260010697175177	1.0336342196668933	1.2419000388442607	1.1106286050492429	2.850600641792817	3.101748141810216	3.3579035632506966	0.15648758403104734	0.3838328263705229	0.22295918593907668	2.6673862297839888	0.1429413009904388	1.913333254635479
Atp5mf	0.012461810425992995	0.2187420738789145	0.22456714123566315	1.8743087474967344	2.359031977605346	2.148304001622148	2.3959790071661065	1.1160568995440054	2.2563335670123457	4.000639449423988	3.6902741261363454	1.8944498089854391	0.3698729757527105	0.30204918391475555	0.3359822023519229	2.7842055403572807	0.8334046768453259	2.2630667764245977
Atp5pb	0.2415555937418996	0.4207173398076607	0.4614034106841872	1.754657175446846	2.3302933379159683	2.7628731090405614	0.6993731070300986	0.616733157048062	0.4951643647088925	2.1138496646048166	2.1064848725139624	3.1829068698842504	0.5866992414591286	0.4774809625999878	0.5625459597528916	2.3201780675306605	3.0641332742986966	1.8540415861357515
Atp5po	0.018485370114760605	0.0431074246554117	0.101742914658649	0.8509816640081379	2.684019607732315	1.7163085740071402	0.4345271386029408	1.2416760975318435	1.2789797523849806	2.590377932224973	3.114572106384873	2.9432743915600086	0.4230561611611793	0.9402303104562796	0.7432690222747549	2.856310238728938	2.5084979379474803	2.6419973753166333
Atp6v1a	0.40735459088088666	0.046766859546145616	0.3369700296916029	1.9240133518425395	2.304778902859016	2.450768924292705	0.8970459221680468	0.7544681085959141	0.7408354215008985	2.6182637481572257	2.5318694679958544	3.1293815762486803	0.4179085213063557	0.5198321572532227	0.4786164546923453	2.9476608715786985	1.8617116548767176	2.297754317704052
Atp6v1b2	0.35955978448414977	0.1027510656246125	0.4616767524488825	2.20489513356156	2.3854879767747814	2.2910938145151283	1.2614743060581384	0.870080880932334	0.9739271335054808	2.7563939145283194	2.7023247451940686	3.4351464474834885	0.4833748242791751	0.581367949440898	0.6503171226009569	3.0753563813525195	1.8089212772872247	2.4074442116158843
Atp6v1g2	0.0993021275117984	0.19189751390263374	0.06803699363915193	0.361002438309858	2.8985144596871955	0.9317468380300424	4.227325043816221	3.943177149664662	3.9069850390234544	5.566669863242774	6.615220830479489	5.422210556594519
Atp6v1h	0.017152034154719154	0.023343222827464555	0.022625480345682042	1.1978791664925468	2.58750954402767	1.7681409785853908	0.5227319876936556	1.1066813354206415	0.8181914118893563	2.035135451095728	2.783286276150169	3.186343422580426	0.2669857153282844	0.2439801034457261	0.3582591667663595	2.456333494438508	1.67852344461298	2.509986235379455
Baiap2							2.8249883420234845	1.285548915525664	1.3665839015088863	3.1709762533309087	3.280810916414835	3.988359617052174	1.5424921879049849	1.5851283426576388	1.8752066813690007	4.188216580141411	3.41601459152265	2.9716866533930486
Basp1							0.2329336008252421	0.016636281985686327	0.22487424578581544	1.7999216917411291	2.254755487751664	2.323079766052665	0.26599207530100977	0.15995404480406986	0.0955848309848162	1.2853772406446256	2.876486629755408	1.5893601008813
Bcan	0.062055543928587524	0.058427678464061876	0.11249754604624974	2.101952901563111	2.0443124126493086	2.0849247117276644							0.5162068476132252	0.4147466999298896	0.5689528994949921	2.620217183303268	2.832102033124794	1.538052388510602
Bdh1							1.477485573646498	1.0067768936413617	1.9812992998233536	2.1729677187499967	2.3491767074333203	4.195851234769327	0.22043048504295368	0.2888262101913455	0.3004381003012971	2.883549726576748	0.5053805123240104	1.777690070760547
Bin1	0.06769659382746658	0.2118179153833866	0.09169083059627513	1.7978992164547831	2.1323733769173785	2.3555792938843343	0.412173754445499	0.2864830517689351	0.4223693801647076	2.39814580692762	2.3445816365462337	2.371850052216711	0.09889225002193372	0.2055132944593177	0.06655097990875868	2.350858503055942	0.5727536806307993	2.3056595107517084
Bpnt1	0.6656653483160664	0.10501618732356864	0.7024863619548954	2.957517131517411	2.0918951519520697	2.029707064359928							2.2431372049023013	1.8823410357303187	1.6261427707062317	2.6416743128132274	4.559471530458894	3.4164328442653598
Bsn	0.022416613161886426	0.07006094090951241	0.04702302800116478	1.0383736854391468	2.2929514524161156	2.2686584936280507							0.2167069601131297	0.21676828456337813	0.0591289650565503	2.3955517072689636	2.3816349764995755	1.2884945856781924
Bub3	2.317687042687865	0.13500661955615112	2.9288561358572194	0.8140777750811441	0.6335950648142084	0.7704695955324619	4.2266044547479735	3.0925713110159894	0.8998509180928485	2.4185308556372607	2.1713797984384318	2.4434022762500165	4.706827614242644	3.6556239432091213	3.948612138040181	1.9649850965305928	3.7673271569431	2.079199840894091
C4b	0.10679673206004013	0.2257117580178169	0.03799891605132676	2.1112783196129183	2.1036859359433446	2.1460080745159678	0.2882162934764365	0.2688432734217578	0.052792671146412035	2.0553882284758576	1.7916707041355848	2.5813435418040376	0.20355374685979147	0.3048704030188987	0.14276242525677385	2.425132494609643	1.5490810879805776	2.4122992983801184
Ca2	0.2008369613064485	0.0411025666579718	0.14908007122630873	1.8923654702182304	2.2320107977039303	2.222438526938053	0.3303043932424352	0.3976345982719661	0.547173989282468	2.3840120403928577	2.3786383018917547	2.4957467347747606	0.18075165449302555	0.2853798047112786	0.2271787042917318	2.5228241682362147	2.242219941546073	1.7851933998091776
Camk2a	0.06343154673100418	0.07585927383006326	0.04955868646087707	1.5050524932359293	2.1645957335680457	2.326579221052878	0.3407461435540482	0.3109861522696076	0.26917158213946873	2.060862444292857	1.8907748924255328	2.754690550818935	0.1334288397595422	0.10165831316983176	0.1045269186027814	1.9028231893625245	2.655621147162483	1.30099355145509
Camk2b	0.02162591025720519	0.03724927923051414	0.01673609856074531	0.9364886184657876	2.371724811015296	2.1406621310017826	0.11633999957454112	0.1893106180531956	0.3256672934887032	1.519845624841817	2.060168247457662	2.6875001484270773	0.10622637713610733	0.07506934420674745	0.03423981026739407	2.444643096887155	1.8756917255082384	1.7572795977506641
Camk2d							12.222818078893555	10.681346564345768	11.168749270280454	9.359025828695362	9.864090306314974	9.579030871871856	4.45397056157508	3.9118823976306336	4.019939803755369	2.055174534705288	4.74764881499085	2.4624738590570407
Camkv	0.0436548126214238	0.060902883585148324	0.09012949306333876	1.5182708689672118	2.1464652619492406	2.3414063330141133	0.5809687355953239	0.8558525979124173	0.7108726746484116	2.414416107891556	2.271629394646601	3.1915587714669984	0.3252867537368125	0.30035577814655456	0.3513726669202302	2.8420402212919806	1.904517226700859	1.9406972922693493
Cand1	0.7125985212780505	0.50145062291477	0.5788008722462322	2.079569666925344	2.806589839088641	2.732662936778275	2.887718503189233	5.4180956350973295	6.015814442223082	4.3366996615501225	4.319915536719932	5.1396355547211785	1.8297190821822653	3.1615121210875334	2.704027228770568	2.9652832445552435	0.6002792178696835	3.617382191452653
Canx	1.6582526484860811	1.4581512047875986	0.5169854586828699	0.7453378827996363	2.4352397350698722	3.4575947199238404							0.08771802596555278	0.08497448851654077	0.08629506279268379	2.5999666468105507	0.2082189250560126	1.7391166025596103
Cap1	0.05665501682984553	0.04661168410915704	0.016528563282814716	1.8409598654852124	2.028895840294566	2.2145130325085383	2.4770661039868243	2.2613271591340918	1.947658590156044	3.85857865753166	4.6738880782466445	3.8516430200727703	1.1810941916267426	1.0254459984488389	1.0554550237130649	3.5381796800085543	0.8453328408695958	2.5665675089667475
Cap2	0.028778968420844576	0.6304156347437989	0.5999256946852213	2.1813971496111217	2.4364500856411406	2.496667433788617	1.6353555611401382	3.5426312643268365	2.737165675876206	3.9448453633905167	4.0847506430707625	4.6922693141901135	3.745644170931264	2.939823562389692	2.4902656474137186	5.538618834629924	4.414930388083848	4.241759148246231
Capza2	0.04084754346302119	0.021044204775337947	0.029491551215057712	1.4415588075574473	2.189677996367316	2.252828007850151	3.0828597527485595	2.538914452424379	2.750028624789413	3.8614794611818897	4.078326893258364	5.4958419296111085	0.9802097979951272	1.4335129719424728	0.43868701882699696	3.3889163395477317	1.2285969103391576	2.5659148630135893
Cat							1.7202046292630222	3.712093550436402	3.4920121007171185	2.503802108362349	1.3049959249926957	1.195409274411334	0.8364799897495179	0.6458442491351546	0.6023259788514281	1.4554722024381417	3.5150779783479846	1.3702304553556013
Cbx3	3.981578838918381	1.3325139191784268	1.9034476036077936	1.6069905110971765	1.104537680947287	1.0937269643307532	5.210096663817175	4.663221867700778	4.318191271957091	3.0580600757269174	2.7616769927173874	2.627962181693962	2.6739881355017543	3.4951654357913045	3.68295670765372	2.496674144728896	0.5992992715605857	2.6842874807486323
Cct2							1.9875200523566008	1.1554438341730071	1.4148207805060342	3.2509188709419816	3.030620394195956	3.885322533951784	1.000877876477727	1.539497798499763	0.6373057234160603	3.413997248212136	2.7110461680893705	2.6542859879360736
Cct4	2.686222302233919	0.9230049822547172	4.3185336794977776	3.12530069138748	3.0305839671001	2.8388997919379486	3.3828724649469137	4.641869450079164	5.1610084965282805	5.764137752897263	6.076692922311298	6.34143797757153	13.112504441001168	13.640434437730011	10.451328634734733	11.988709125781755	12.433147868884554	12.455012495945725
Cct5	0.7091718551189166	1.4443162648608607	0.2012460348131067	1.8957523053291745	2.879931385050321	2.833726698821017	4.016755105824933	5.6543450353496265	5.708299329703188	6.469905394292885	7.0725224027968965	4.852561423967732	1.3675389667146836	2.213385638662724	2.0928917784302232	3.887993088316924	1.3395326167911308	3.611734452807304
Cct6a	0.06717589870192747	0.16541714389195933	0.2385204400429401	0.20008352697542967	2.2867563733051868	2.2857602364466096	0.7675225303973204	0.6964237898138225	1.31855631717914	2.025533754181964	3.4838962380940903	2.5737367333987526	0.16145705337030936	0.05524058153172552	0.06900064815341628	2.0764517733411094	1.6276031627613037	2.4186916358981616
Cct8													0.9712670356761978	0.6479650905513931	0.7021632927776963	1.1694296358132206	0.4912336977590999	3.4131800918040067
Cd47							1.0178711185722351	0.9296466101563644	3.332420732674919	2.500114126922519	2.3894913397517104	3.469883516844871	0.059347560973084725	0.0607332635881618	0.05335021643994367	2.4028594535993046	0.2437861071163558	2.0120530050361256
Cd81							0.06115346826767575	0.0188068155732818	0.020479879345364663	1.958848448844564	1.7400970896961947	2.3158443687419044	0.041046320249695435	0.08026641114825872	0.02263405261170356	2.3201271792932165	0.6018084518293627	2.2104705668041738
Cd82	0.14258443397891984	0.5248226082336241	0.2582353395811909	2.329171115346784	2.6213063385107	1.7196693122326634	0.02769059568224977	0.06524228457151435	0.05359782945902477	1.80972457613102	1.9003195971850049	2.3513480018336645	0.1481282332373361	0.11354560175504096	0.037081330196598636	1.632916149401609	2.764643366196305	1.2189698272187164
Cdc42	1.1623909440219882	0.7466288370858079	3.679175172890469	2.8981557990029008	2.471731519307657	2.4648469035233203	7.159732511436854	4.564201319381566	4.374795545494754	5.908896721145505	5.893391393479295	6.568349303607652	4.9317329544016655	4.402957360042242	4.736012971647242	6.857787882507	5.120129078186022	6.879444247951738
Cfl1	0.030732421897929525	0.059389214573664015	0.02105636249270424	0.1073556212184976	2.1766702665001496	2.1736439954328	0.7654005019744665	3.680714695823378	1.2039412876686326	0.918207773658508	1.0865047802889736	1.1634871864921006
Chmp4b	1.001802154744842	3.3403016519073025	2.0057970753238616	0.6416934282722313	0.6421558019052016	0.6498961436450191	7.6411424456865396	5.670823985678857	5.124924165739411	4.622820145128093	4.793857519081015	5.5152153962883945	4.857831715162583	5.076747727835159	5.204509287087549	3.425239924262524	6.242099719371134	3.4446234569292336
Chtop							5.672445149060378	3.67743868937193	3.2154214532332563	3.0359947013861044	2.6240157951430496	3.054558298273602	4.929079505850322	4.457309277751153	4.99434270085416	2.6162376636182767	4.2365114176888525	2.5953253747100486
Ckb	0.08436166669837347	0.3899817971447886	0.10035137130106653	0.5691231963772739	2.378914076558632	2.376499225060611	1.0090289638190149	1.4815489754989128	2.998869493084314	3.4063431880920763	3.4854235000977534	1.5589446108537763	0.3552902050050052	0.5849572979133195	0.3566368125090779	2.9914427728657316	1.3664600846557693	2.2174846998474367
Ckmt1	0.05362262374632623	0.02979837733516908	0.0070671451294776425	0.7677678243533076	2.380283181553338	2.133075840521621	0.9874156454590745	1.258547449595281	1.3492603507759775	3.2410717519606638	2.8132438154339217	3.4095289432721825	0.28892202966510777	0.3788556787248549	0.3069811474035314	3.0218482943064875	1.0725975892832504	1.8159055185157569
Clasp2	1.2294250719513948	0.2221202856228197	0.6589725730556723	2.921092855299656	2.739561782130998	1.7870626259672846	0.5037054263002338	0.03230728032715847	0.459009024671764	2.040816727472118	2.0643970930162974	2.6851092938387926	0.20213618969567249	0.07515520062401099	0.4148455088415464	1.576523959770512	2.850070607113504	1.7280314315971783
Clip1	3.9568987360506607	5.146480630062731	4.730149489173163	3.1726344764166403	2.663686193518246	2.504786472063785	4.557734711237349	3.4268873412661387	3.3992032623994413	3.045999535332913	2.0954722239222696	5.163086207050535	2.3306165627169166	2.8422262251574137	2.5441488111809565	3.8983480098358547	4.845047191164807	1.9350730503925568
Cltc	0.05294799383962938	0.020382635868329654	0.06581223791436698	0.5372476152736558	2.2016932661007327	2.3121770681003366	0.3774777798098905	0.5205474014411502	0.4565186731558668	1.9417358212015168	1.8032319583975631	3.0859570934359186	0.15261172514266594	0.1063311998718526	0.15524177624153399	0.7418605985785693	0.7036027563262219	2.9613420975654337
Cndp2							0.702595333793854	1.0008720802112938	1.1520628152361934	2.9737617974071235	2.7484800091896027	3.0552256400585165	0.8395136142027995	0.6873960465515829	0.4985462346432104	1.2414539092399683	2.9022710440023745	2.8665744827591246
Cnp	0.10910566531033487	0.03723198844369288	0.051141789396014985	2.0963872269370705	2.0314951832883774	2.067087277945129	0.164101882800928	0.15084458529188546	0.15492425488151415	1.8547163065313788	1.8832315798505448	2.5669953851443785	0.1606785236075722	0.16368601969703078	0.15235611236670304	2.345082701797536	1.0449395283929044	2.4430331678071235
Cntn1	0.03415285942992398	0.039128050371816415	0.08569080419874818	2.0874081923452965	2.1099289547673887	1.9536878733431864	0.4347997308934989	0.38699667990332	0.6021275913762277	2.251652805956446	2.282516613021754	2.7860758795930582	0.15785638495585486	0.2410680696187949	0.21133517269443566	2.6469871753020704	1.6010395018557069	2.079642222567509
Cntnap1							0.4806148121106852	0.7588385196739162	0.6439195143008111	2.4159284961460097	2.5118908977777608	2.876452195575683	0.16171775035295566	0.17089574071954372	0.3636112008433535	2.4497994113637285	0.8323685670497609	2.4510682658866703
Copb2	3.182480650100369	0.24210195498624545	3.131993750197809	1.7750755845900483	1.6665017989116888	1.7133174285820845	1.9622387024333527	3.6231064553217256	4.403164998462558	2.0707281889425166	1.7970962053275847	1.9836210640090808	2.7084019304034133	3.3974998293780985	3.4531201439047514	2.076674741979144	0.5710092426080147	1.7844216812480371
Cops4	0.2537070590916241	0.31284528783800925	0.4485372633118286	2.2324578628132232	2.734299273852685	1.828330439893907	5.381451389417364	6.717334682836364	5.6574319550951495	5.592461531564561	8.118629962421958	5.337599176187396	0.98098324895195	2.254439602226212	1.9079248464401888	4.0675976396073965	1.2138362306294008	1.8906516440557224
Coro1a	0.5438379913009618	0.04402122134249695	0.7011860179107898	2.3389872605388007	2.6471778077933545	2.1091251805021107	0.925819994505076	0.7155538905776885	0.6472849264813929	2.464361819715449	2.4075451621310897	3.19753088882456	0.5448620091070078	0.4099944435277608	0.4494975501647852	1.8417644530892905	3.1963637180219204	1.462599484906428
Cox4i1	0.020694821667202445	0.02064078493913021	0.02187516447628957	0.7008908544276327	2.170647778383084	2.3253140099448704							0.1286468134697454	0.113169235537072	0.1501885537966457	2.887877971611573	0.3221804994608617	1.0658138498123588
Cox5a	0.5834467106854152	0.16481452735255367	0.11321250947715247	1.6194894253435692	2.0585724593681123	2.7671389733255647	2.5643267092081317	2.0001892849037533	2.2685137648431497	4.32037063410287	3.970216317135235	1.6417469386752903	1.0478662337759082	0.6592084795481783	0.7943023817552975	3.4550169129796107	0.7028664146391075	1.905776545703426
Crip2	0.09950646775924307	0.25141041640785033	0.08913720951401381	2.4992512673506058	1.865358779519992	1.9468851902195048	0.07400515585814199	0.1581180828805605	0.11639529634527016	1.6774064651350489	2.083481001256986	2.4388532033474566	0.1066386448587232	0.10330333136458812	0.1049087511137567	2.0169774036899937	2.5311344850569104	1.4884904523506193
Crmp1	0.050675911076995456	0.02044598552600444	0.027289350153912026	0.4652918454696965	2.3429815277182966	2.1227544639264213
Cryab	1.0104057326865166	1.2578021113329647	0.11260125474997365	2.0065877328428265	3.2251247046165865	2.3323992630236834	0.1714718411773493	0.0801295888130026	0.04676961491077218	1.6852296076693718	2.5823363964444	1.7778853167837685	0.04821982396888781	0.026471178021363458	0.05009416539770665	2.3920653507317406	1.7120331016968284	1.8954178342960641
Crym	0.8022978336228027	0.3639094171680673	0.5354241921634371	1.650345482292818	2.5634975778670075	2.9631904261891493	3.867194852195596	3.2519538666633028	3.4944952523404487	5.543335043157778	5.448748437648226	5.522230881640864	0.9916258474970692	0.8157159887157651	0.7804833720674142	1.1549148259467064	3.6511885653460543	1.59451545230991
Cs	0.1611047559683527	0.02625699801120028	0.22383563141211169	1.0896713985363378	2.53773961131109	2.1749753790686133	0.4307508658862589	0.5949361225264841	0.4175208807088789	1.675077233944278	2.3495718457064734	2.971645298988997	0.15251067597258666	0.3419779199167294	0.32688822765776604	2.527375520341772	2.3714993181729387	1.729427606828605
Csde1	1.8492573676420776	0.35303363219521433	3.381298954263752	3.047889607174492	2.8031126536368216	2.112539399214741	0.6510057322666573	2.393748945753455	1.7398302560095749	2.109724160948217	2.9688766214788456	3.8733118450153934	7.318406094402463	6.678378487763277	7.181844736721595	8.214770929689402	5.138885165913804	7.926130091111682
Csl	0.4516456549782386	1.3513428433992118	1.8498136393501736	1.889657144643416	3.5518437866006862	2.859792585607861	1.8417990853152604	1.3239981612589442	1.1994837534466016	2.9317066996700536	3.419825402519767	3.729282056150773	0.7332845941831619	1.5781124673740659	2.171447519436677	2.7133533738337463	3.9888640985874737	2.310249401654825
Ctbp1	5.502958906874388	5.686506785380032	3.5908272191555795	6.295185916645662	6.322825159724316	6.5821882323348895	12.677592203678095	11.28389197776974	12.207997321072176	13.935265775775855	13.831373000938845	13.873993451534405	4.057868951294987	3.6980820971301873	3.759681708691707	6.089941370918927	4.034859762275089	5.883803365126977
Ctnna1	1.6114232056669182	3.398742327106524	1.6639125289819785	0.3548082132012845	0.7482727836140493	0.7852625941947519	4.625657813982183	3.2253147156869018	3.362282712408587	1.8573002007374968	1.9234330294004576	2.075454329515674	2.528929211723823	3.4443170135895222	2.6708326275831564	0.919688510596102	0.8581541400435875	1.1364067642629279
Ctnna2							0.861334187947173	2.3230550555030005	2.3117857646352955	3.4367207635908072	2.8435975460983838	0.6734327119938986	2.390196947436033	2.90592028052809	2.3327600893582763	3.879667037586771	0.929628617731898	1.179313564564467
Ctsd	3.4047968747208106	0.35028797986914817	2.1999705024992817	3.2648146032801444	2.4418968456393846	2.495838297000922	6.841068120138812	8.251507741767881	6.752934115715576	9.204476426129645	9.234337472850653	8.367212301752481	5.980027194600308	5.562399652509243	5.332943428284123	5.96014464213938	3.113690974896529	5.8022732764291165
Cttnbp2							0.19946331832791764	2.447023147498568	3.1950822619312924	2.6985678213342443	1.3176209698841177	2.4368575884839365
Cycs	0.030212582983699863	0.0583846460133513	0.023587330429607496	1.0179288763469732	2.4491910101080543	2.0676110137551857	0.09649047504448832	0.06508107210289553	0.0704051246589174	2.1914228625490866	2.2853654546447992	1.6265256151627745	0.5576058601407609	0.06840363195490423	0.5511439729971399	2.668624208178064	2.361251488334085	1.9246470042682768
Dclk1	2.9667811081478286	0.11235127750688803	1.8297854653966608	3.193117720554214	2.1720463450116343	1.8497663179853032	18.222483020035806	16.531252475006863	15.978183526786985	18.494973667223185	17.993993177452346	16.345887472446066	7.223925295803259	7.558203567728832	7.028993669931411	7.425477639211843	4.7618165574521765	7.68120231097951
Dctn1	1.9604134757577842	1.4680960557309002	2.7597400231164126	3.1251425716752697	4.61103248949016	3.187513452170676	1.3971242055192246	1.1985767994775949	1.450180364104638	2.5535159828535425	2.827413695415839	4.011393934503132	1.0572935915043056	1.0410960668874794	1.144880013873953	2.172798239631669	3.878338421118675	1.9095059144827515
Dctn2	0.03614892011822629	0.029457379464548118	0.02686972929251233	0.8550292037459614	2.2488829906517136	2.283151152887516	1.8663096376249595	0.18542557985354444	1.2229884805505131	2.7418958872934973	2.8250766537299867	2.9291349341288457	0.6204342643924616	0.15120738631818798	0.1345991199495122	2.7292143195699787	0.2437831957646545	1.912018919300904
Ddah1							1.9108541956827183	0.4425050003032789	0.3973993463227869	2.4054794311865177	2.8026326349674617	2.6994975271119666	0.3805704882717851	0.32458448683188923	0.3779853913399199	2.084565471483597	2.8145991213908323	1.9688478103830225
Ddx23							3.0011704284094423	2.7736935355425256	2.1708255194792843	0.6396122062396311	0.8064192432092321	0.6941556337490944	4.269600472789044	2.7068390473296486	4.479675792860691	2.2697600589824227	2.249128980141788	1.992104425626276
Dhx15	0.784938263732311	4.040277589200702	1.3990279078046024	2.08350645177206	1.9700586783008391	1.9620270175915244	6.36992257777686	6.191962589161598	6.857054032119097	4.8283466463664295	3.992772612492258	5.0385743935022935	3.975179893777385	4.933517735211824	4.508918418108907	4.037114497969422	1.816500493596224	4.351563696013199
Dhx30	1.4226664199172387	0.7870742602729873	2.1417847988160483	3.593478401943991	3.23746279332058	2.9158036287953197	6.852034175536091	8.548826139489533	7.397771586346952	6.991144667264964	5.637853216843675	8.47206379232103	5.957298134217553	5.162363714407169	5.79998378972812	6.737685463387918	3.4856831296636535	5.262326371510151
Diras2							0.6470412572307599	0.4048118487502968	0.5937294697913137	2.3591415019784425	2.3554580837951757	2.83725934678126	0.4579353176501348	0.20514143137429106	0.25984464976815674	2.5047501988790963	2.453635593197264	1.7807910083222394
Dlat	1.4133552068076034	0.7979548200868973	1.1840776483296318	1.917412538031374	3.2960620888966745	3.363355055308072	1.6487621969490784	1.5051444059462946	1.3161068305030086	3.4511427532347594	3.0327809576445595	3.8058121956370186	1.075840842607356	0.8862866430003625	1.0402547948769951	3.1649817599245185	3.1343387468286616	2.585388244801675
Dld	0.2784760717037665	0.2001767376141844	0.2731052494227409	0.2646281532656662	1.5953156824757924	2.860783718766436	0.8486237347460731	1.2884325124202816	1.3443079768957025	2.3266792319378617	3.286438539740601	3.4215522616581966	0.2646033010349108	0.26581896546712663	0.17907917921185454	2.5825505143401832	0.3428621807139877	2.1479632838899967
Dlg2							1.3678117258505476	0.8633765971453733	0.14962855331182312	2.5351660086158927	2.069980436791756	3.0978281585121583	0.18340493581076728	0.16852015708025533	0.15945268715537805	1.451137859096833	2.9310745879126565	0.9013811502623508
Dlg4	0.3650109880941767	0.04665665984078714	0.3594250090997291	1.1934921578537716	2.1415893463179643	2.7489408015657	1.5376231888832284	0.8870658633028422	0.13925062915522907	2.052910100596053	2.3029063687533213	3.245636195350543	0.273646071679822	0.1782694636719018	0.2100254345565966	2.014525020974509	2.7647889626683635	0.8019452066969064
Dlst	0.016391031197742868	0.030720506516595605	0.03211894462632598	1.7443598728409981	2.1728116139213345	2.1083716918433892							0.03776802775062309	0.1790576263545066	0.1507196138153404	2.4514203779549013	1.209013559958822	2.2412322210813973
Dnajb6	2.752897034672309	2.4767540626431916	1.858516544116732	2.469981412906016	4.591984597454112	4.2546484630065065	4.438362966252408	4.117433000974168	4.65631708173195	6.0821377463537765	4.973825972846365	6.967272807787986	2.4059694183880853	3.58503643819101	2.661924932266032	4.7671680932603895	1.9760084300074152	4.201987873372088
Dnm1l	0.11350095803558595	0.21933620374858834	0.07776534252992016	2.597946125329123	1.806473726556333	1.7806927079468335	0.27548549630330244	0.2569682015997907	0.254609641172354	2.397410127101364	1.9455787108056264	2.3782903970432017	0.30440762457220977	0.2948867340986073	0.29946951938187083	2.9652717380546147	1.8219876950497524	1.4554355156110816
Dnm2	0.0876990458800603	0.12800850340905878	0.04587121049894098	1.716809707545754	2.3594618027890144	2.0788728014389086	2.5999769992810653	5.512061933151653	5.58282057037498	4.168941073844107	4.45098852074524	4.787921812400831	1.709594396595885	3.4129029447580375	2.5495521358975752	2.639892421538192	0.3637488713822606	2.9990088669100485
Dpp6	0.09996863018995616	0.1931855045041718	0.06849364889529344	2.3445831159639328	2.049194619789204	1.915163970220312	0.5532105749244394	0.5160254476257715	0.5112891526571981	0.7652915274971168	0.7651718627317126	3.2899495910959864	0.3580301732608607	0.3468321420990197	0.35222220225697404	1.8130887541420089	3.052909184434521	0.9753399710515958
Dpysl2							0.7943298769679605	0.7808334066554907	0.6347910361467883	2.436459705300022	2.1145663594271262	3.2780695761640573	0.2567598122418003	0.3878384456117246	0.30981058308355425	2.588012260277518	0.30090895401003176	2.2600640127577734
Dpysl3	2.3498120160150027	0.5279791250601579	1.1474318073857424	3.1510915262177837	3.0699429397702303	2.8439231289486946	0.4633557934920192	2.677359578856117	2.986034783206036	0.8544889687874173	0.795605650832572	0.8342310628313373	1.5098576808240551	1.801838280683308	3.5971556839214682	2.058152400342196	0.5670656652398884	0.7288554410449538
Dpysl4	0.20709048596480453	0.071869649116209	0.17608382863089692	2.1545550901197768	2.193912019249645	2.0992955102547173	0.7328055933244493	0.5608393277267776	0.5191030409738434	2.402095928439435	2.4031161434669444	2.908559210527159	0.5978738050796819	0.36800715388712196	0.3479325731659842	3.0301849801189924	1.5370407618372484	2.130484446046006
Dpysl5	0.050925292650935636	0.07684742315180193	0.04050074997070227	2.2040067866682698	2.059312711368385	1.8778321375228648	2.279718129519745	4.134553183719379	3.8746306335242737	5.7032592615184985	4.328403084274691	3.915439346868399	0.3372714264303548	0.4276216682168533	0.3045333770208149	2.6459272051800564	0.13517970798398746	2.1368974833639602
Drg1	0.2076824360818649	3.0097967516059825	1.264579631703588	0.4614491692224332	2.128485878842142	0.596062518711151	0.8172544453001062	0.6669778602113281	3.4086963239106947	0.6220367675165079	0.664394556592147	0.932742123346601
Dstn							2.9249678059399566	2.0018994645283468	0.6460496707500125	3.347415014970529	3.525484418748412	1.8273266762686904	1.958514358512124	2.0369330413401854	1.8915254949874758	3.8687409686410894	4.437281770693732	3.1260473770181734
Dusp3	0.052878040446398836	0.04518299459206778	0.0568831150927672	1.2883073368202362	2.409295580404246	2.110319630375102	0.9590831608097437	1.5776702489929637	2.0415705081677995	3.4299891186918385	3.6680331636596666	3.087246960619828	0.1837589314273642	0.5594837861832161	0.3189427320885019	2.757598470388121	0.056762475678928566	1.8427007748698043
Dync1i1	0.13373711461618232	0.4242569712536378	0.0725471141111777	2.6677217229261934	2.144364361895052	1.1751831799944468							0.5330108131236485	1.6897194033880736	2.131545182331413	2.4645030954371716	3.8980344340675326	2.293685670651022
Dync1li2	0.1149992938396474	0.2771102220592192	0.06248276368503264	2.4720876152118705	2.168594536192197	1.6032731918522585	0.08412215101837085	0.05354945442489751	0.05993944996858604	1.7781530641094152	1.8476358162136999	2.4384377355447366	0.3724141846916789	0.20094774472839924	0.045024402041317815	1.3135192169011822	2.9882798466230565	0.9035671731669338
Echs1	0.10829499115884393	0.03470695078617598	0.0646510676591396	1.6298889163832069	2.2401388069231816	2.21566077237176	0.6164626934824551	0.4120848370942115	0.7892633826331416	2.593825449836773	2.6392410894287988	2.5468409953983118	0.2299694607277125	0.2326654527268629	0.2666253843977401	2.6523417037575863	0.5822241164148872	2.1742313153473805
Eci1							2.4393420758719446	0.8598094438008218	0.3888995359297541	2.2628968621483736	2.368793394021678	3.3147043999593286	0.42939654517318415	0.41596640365789705	0.4224308677811899	2.7845916814912446	1.6329138600583941	2.482411857403727
Eef1a1	0.5602725778760338	3.081648291319713	1.0341265075214023	0.4749502309402202	0.22742584448732986	0.20737022455858645	6.534027467733419	4.4378743254328175	3.4488089462847737	3.9109537772921232	4.131567403065806	5.063353710386164	4.338677722531812	2.212348382607852	3.4583739838119545	1.3586467691090929	2.990780743770085	1.9133072825440056
Eef2	0.24028101510064664	0.057244347731137485	0.09734983379399427	0.9757359063354336	2.9500166848948672	0.9646264498885222	0.036843329572750036	0.6327778407037897	0.7856457258249675	2.168333215354674	2.391178572108531	2.6714668981842173	0.3023299057988754	0.3240904136168224	0.5807685029139302	2.28679829657314	0.9199664456733824	2.8688669898663246
Efhd2	0.031411115404856374	0.030946992103502997	0.01532086606970181	1.3494648537991605	2.281661961660556	2.1791889746263835	0.050742656005350106	0.7728526710836022	0.8365122430990459	2.5876046441916065	2.4417658970522327	2.4291020310771527	0.06874153742693169	0.4483439966780214	0.3013103883396925	2.8181187878010583	0.3481185437775939	1.7864445471691868
Eftud2	4.148878413663463	1.0388655443645367	2.4075987473605576	1.7799476723447645	1.4431159047696205	1.8784019641866243	2.3569051513189625	2.654504358395134	2.3299095703133927	0.3881318985961109	0.4032035454758947	0.596043312470445
Eif4g1	3.0948751000585983	0.3422933843756567	3.1851552098712284	1.31136777014052	2.0130283740829022	1.5312853397235036	5.893236581741692	4.204281993458232	2.9994876210776367	5.171436575646183	4.7251537609799685	5.831818575024828	0.15616992981192154	2.486906149343246	2.2633732622794103	0.14682974488122486	0.7217762064815815	0.17780089054327972
Endod1	0.04099472260225261	0.16483173187692535	0.058440858691535376	1.8727113909005648	2.2206686376704705	2.133497226086929	0.042966592988190534	0.054659303345596905	0.06879574908387724	2.095067964937833	2.127196685279241	1.9331640024375976	0.12664073646357102	0.2089194237305257	0.12458636847946435	2.100703120222128	0.3801066522273825	2.5160511602245417
Eno1	0.04693810391153487	0.05769325697191375	0.02126666935652705	1.4501164991681803	2.379819508841764	2.06742471093788							0.09789054208358908	0.2942910134533632	0.2434904750448559	2.6323515763553504	0.7559662895123991	2.1827363152075616
Eno2	0.05356334916437883	0.04912844884783642	0.009144223980664787	0.922103130110512	2.3204771522558034	2.2240093078611665	0.2058479430592146	1.4908580839377568	2.8435205345246644	2.6418086911807346	2.9815120745923482	2.7596189872506325
Enpp6							0.3941982412097283	0.5999478029850058	0.6433243075627291	1.7021247056849709	1.3465924816394292	3.3252915576061497
Entpd2							0.5721789853659635	0.4654222699203137	0.4615718277559723	2.3518493789344204	2.6107534575873643	2.5154456580590514	0.3352884804985364	0.4329982852424464	0.3887685105643165	2.6940712247394445	1.4216622834064283	2.536557783640449
Epb41l1	0.09304679929509008	1.4354149875032889	0.5879823962458418	2.3551854969902406	2.9073170968796123	2.2312355722067467	0.606866646215509	0.5512877337761691	1.3493557819575202	2.4253853077192216	1.7854418464193098	3.38247548636209	1.1951958749742777	2.029159805315184	2.274327429273871	4.29773926924577	1.8601354774474688	1.5369413000812309
Epb41l2							1.1587251361175983	1.0729082933380385	0.8721865578818871	2.6791762977935942	2.8115432974011547	3.4286360494872428	1.0489227663032707	0.6451259915884292	1.0737966102406893	3.3055394051868254	2.140264717106197	2.8994007843193086
Epn2	0.3417352317478058	0.6322743253025479	0.1532961414072999	0.13264641632584553	2.6400316875134786	2.1281327405911554	0.43601035597369	0.21287434670017247	0.3108303668112796	2.430456568946866	0.3135643972774395	2.4399426607849057	0.2378851108018316	0.17895874931879674	0.14936977708048238	1.8831567247276613	2.785317115572588	1.3266366689619222
Erh							3.077594878651859	2.5125126350410247	2.3782995512969736	1.2145632869648748	1.1552255804012903	0.13104521556586088	3.304858744167028	2.7559341223406024	3.0815144284340334	2.113893568888741	0.3015909892119623	1.895848885421788
Ermn	0.0516859914682113	0.18788785611678466	0.02807699423552916	2.007388193819941	2.296102113445765	1.9173906687794915							0.10080428615669668	0.6731175846879269	0.4116875943538957	3.0849961555146312	1.772865641652888	1.3272842418327
Etfb	0.09407774947784886	0.1818016057733409	0.06445750361239376	0.7226856660861708	2.37851253366479	2.291994905517896	1.7715426418918894	0.6790881245437614	1.2946580495405782	3.8793663432651537	1.905799550798735	2.4065244717769905	0.3782462620755305	0.5149027789211101	0.3372390422672209	0.9973327243691248	3.223019803043363	0.8775636008061259
Exoc4							0.9932330398560228	0.4815192133249351	0.5977596030493377	2.1276322743530383	2.4386177260391064	3.149378168858476	1.1471212646344782	0.7252841953277882	0.7752430686177456	1.8892143601003035	3.655078383733781	1.8831541768178
Fabp3							0.16067210884650016	0.13044107520788667	0.1615056103711482	2.320473552760763	2.252370787376479	0.2118437572857164	0.15616441456217994	0.1512800944371166	0.035247612737932435	2.4311012689909965	2.1515677814892813	1.5477343192223278
Fabp5	0.044267508400509324	0.08554524481575079	0.03032994622505658	2.3559596670368377	1.9086692627563038	1.809265299512372	0.268717122541946	0.07672804108067555	0.7738862499215047	0.9865986716568559	3.1308512039614285	0.8508667411972178	0.12466168584002013	0.3112681718215802	0.12263942204571435	2.83640237162664	0.2043818435140438	1.3921652111311758
Fabp7							1.0371886308424427	3.0964035440091098	3.563015945067569	2.8445653473887997	2.5704294668500425	0.951772585887813	2.169231996280018	0.7276666137524468	1.0482059897404186	2.6258520493173685	0.4118070579804631	3.0770211791305107
Fah							0.017031040242073886	0.26996678145931313	0.22147738218991544	2.1127381701739254	1.967658672589472	2.368559750175997	0.397968441427779	0.3309980865558197	0.4003869574035329	2.4078252565873943	2.1301812730829046	2.54496094293252
Fam177a1	0.14148205588762305	0.2384557915635861	0.06513328132383743	2.6295337237493634	1.6787616939084402	1.8705143355571627	0.1453878736681151	0.13840587225691384	0.14699039818201728	2.4170612521690487	2.108510856269973	1.8133590824900911
Fam49b	0.06895000185950659	0.07085321235429799	0.19110462229652106	1.5658542894872969	2.143247562592425	2.4226711778519903	3.537704309868492	2.7992872644123667	3.6980810596717535	5.429860586966279	4.498948875216702	5.526488072952518	1.950577985802208	2.29512145168876	1.8790085415736657	4.565649915077385	2.2866174084506894	3.6928043142462985
Fasn							0.13603127252406166	0.12688766534320126	0.044226060469400655	1.8947587949788496	1.9039938433099228	2.4161019841857594	0.08569209885050642	0.1420623452828642	0.14427011236760026	2.098082185044083	1.5155291392629229	2.50473692196906
Fga													1.8589934322703223	1.5672942447450715	1.6414624482957674	3.959917493176557	1.890709619643646	3.725023980924284
Fh							0.7302231783307429	0.5763556181620183	0.4960490259244655	2.3375652912370555	2.351618372764821	2.967946612581628	0.9766578699827028	0.4457548442730888	0.4035696601507279	2.8981857293930817	2.3555996409088555	2.3714841617693283
Fis1							0.29938561540847314	0.19074042732896584	0.2816246316450591	2.309725591434473	2.4227454598232527	0.218050552875225	1.079513095891648	0.24829474789851866	0.8819682086193282	2.5082345686572807	3.168813199429344	1.9287850659144417
Fkbp1a	0.3561771922919537	0.23655365761155325	1.1979856890656857	2.629290496220376	2.452923705319934	2.4134947901036496	4.699133241006455	3.3294909397906336	4.026258025325891	3.975261259056578	3.6116518505342836	1.4947995328394856	0.9619196992330156	1.5240761353885013	1.6907647562414196	4.026035664801015	2.218983736286801	2.8457215679730155
Fkbp4	3.4207361975713613	3.7577122319211926	2.923963655310085	1.554698202898061	1.348435325923814	1.3901203354405256	12.176304027386445	11.395785620859346	10.528005197702438	12.098366548281689	12.469419134044907	13.80102419413627	3.7506971488530585	3.1782568392565107	3.2405385930452417	2.927657748922674	5.925918508541429	3.659271971856012
Flna	1.7929939224341729	0.1675797460269835	3.5343307667194344	2.299337525928288	2.0012514819594105	2.4026845234299823	3.573351297762537	3.1647740172628414	2.5100314154934367	4.91123456959231	5.332168285094784	4.543643097385121	3.5762266865239805	4.047777495433427	4.0354378359363565	5.381925421715026	6.292679203042108	5.690892481402116
Flot1	0.035274602403291964	0.06252634288545421	0.01721337609827345	0.6219664528344966	2.232874736386034	2.286065550722523	1.9057294896957624	3.1598116208158293	3.256087725775015	4.7490696784831865	4.430250711281015	4.514609250654952	1.1505207868341834	1.9676042597522156	1.6669758918457214	3.2540337671116166	0.7265752667481579	3.4061079323968304
Fscn1	0.3442968689926005	0.5338903641667236	0.4452240912544623	2.252123482109309	2.4896503345301206	2.5479848679893653	0.5097591296374162	0.4676860564577504	0.4921546796745113	2.194849175374096	2.209452042155049	2.9001326021183864	0.6400980417977237	0.4253030266578772	0.4953171760736873	3.2711484771712955	0.8763788783565605	1.6465221679831137
Fubp1	3.14030327246607	0.2660724989119784	2.4926888812383337	1.0568869789698792	0.9741032902674996	0.9237694907358917	8.190358652950826	6.955802420167768	7.022897139531393	5.350347551228696	5.68371244091862	5.677902952780415	6.190769895671322	4.9823105697091785	4.811094223488179	3.447614176231458	3.4719994365124762	3.67729633214858
Fxr1	2.3032070290820092	3.0289220943804165	2.3003839632658867	0.052080418936880056	0.9295736002601264	1.2292050350469244	7.4024952909820865	5.119923610934103	4.342381403925977	5.576525661467977	4.528072711452643	5.4401162618699255	3.099320987417501	2.7471934243943124	2.9936126280662845	0.8133640351154026	4.180401140154392	2.5991318259709346
Gap43	0.0524265990160615	0.5043438172831826	0.6005255149684552	2.23967946362773	2.768243806575747	1.8379295083863518	0.8802321571886054	0.6701544987598851	0.4123578029707823	2.4032342376544285	2.9599014986867087	2.4469282177641296	0.21174434670313547	0.13609322459289014	0.2738367088889637	1.6333798976576783	2.9241111533637247	0.9375404356747916
Gda	0.04950230365224389	0.09649860254476296	0.19389876707658552	1.7103739352820666	2.3167591553744216	2.2025042284338983	0.4411819068110648	0.5253561113369355	0.5914356558081071	2.516614242056169	2.4965495830730755	2.538691082976895	0.4450484847272967	0.3057925456953833	0.3843466563920248	2.9181259624352616	1.8549774844629363	2.0201430291796516
Gdi1	0.1890846377669753	0.022480553943005948	0.2280221484739713	1.8965003678592842	2.3875148781761184	2.0817117382997803	0.471199964049164	0.5436654239328366	0.5436756287507243	2.233001481211187	2.2672808435257648	2.9094661719228143	0.4130725477269353	0.3530370332425831	0.3060384465412147	2.515623719851648	1.0173673579539448	2.649312029519013
Gdi2	0.1316939066715254	0.2404410537511499	0.6743200262006429	2.3989858095213465	2.376696450031905	2.171864678842582	0.7559061211338284	0.6758862866136315	0.2138859796101389	2.3633584188879917	2.2434511081073207	2.8478284507456344	0.9032716595082552	0.6835076848340003	0.37950250445298905	1.86391078609124	2.3974551228513863	3.1766412222638576
Gfap	0.7865868877492016	0.07222793596255529	0.5646791880075821	2.9545686197583825	1.9987590863653308	2.0227269366604106	0.35065976792892084	0.24873515010474714	0.2447362457223737	2.3241576983814785	2.2715276047480475	2.243149873054893	0.21001352446715407	0.21525997075029304	0.19782271166750245	2.038051003268167	2.541121937600851	1.9385798136339991
Glod4	0.1385898612052789	0.06524091292254758	0.00960160886683106	0.13094908248980672	2.398544629440473	1.9814881439233147	0.22988332804238235	0.4775983780888954	0.7208861273964982	2.000695163398407	2.7113090822258146	2.5178336556618715	0.20731377883332208	0.2119673118761398	0.4263739008322837	1.8275766128192559	2.740898482107294	2.025352180021791
Gls	0.27047270568349263	0.2767254124298223	0.3230418837984787	2.1025435240162955	2.3761074676444216	2.366603170846132	0.7623341091777511	0.7111856275283586	0.5142747666241679	1.7988124157898515	2.21275107182813	3.3112831699765284	0.6966894226885486	0.4401316582089115	0.4550826071780195	2.7956202434375794	2.2935398455367264	2.412491267182234
Gltp							0.2358950544688535	0.5417894203059352	0.8793583998346627	2.5803324897881983	2.4237856173360983	2.5416488492242166	0.3115541214840686	0.2527342229017194	0.20663860499273887	2.2402480088026766	2.14124712457166	2.3731088032906555
Glud1							0.09693202018353016	0.6545839543689973	1.3537933662262482	2.279429863756865	2.96383557644784	2.2817908044111337	0.06399127541872825	0.07229320176251366	0.040558190952338216	2.5030619261433733	0.1407144866660353	1.810763781801232
Glul	0.15782260951056254	0.020484117197731508	0.10147837674118992	0.6558861572627851	2.322011246886812	2.3001543757512577	0.3601062057027404	0.3868161817373989	0.5404033913105271	2.386382738769098	2.570190108664442	2.3024676356136795	0.1186866287751732	0.16334289032379026	0.1011671756890482	2.6643549819799297	0.7918005105177337	1.953477781583882
Gm10036	0.7113517645620597	3.1468898074807097	0.9757466014420426	0.369883710007083	0.3380964643240656	0.31049049353904	10.441763537628786	7.9444825389859295	7.477682298055849	7.972619697675072	7.753025767327642	7.821331358795633	6.560067605274424	5.2142131672675065	5.744102796687405	4.298573826025295	7.1103181818557095	4.633481157690165
Gm10260	2.932492062259821	3.461038490911548	4.82421670729565	2.4125970908227754	2.053088987258536	1.8843992366697715	4.8090951147032825	3.987701189969461	3.446446211681962	3.3027515297453447	3.0845463758673843	1.5107981255741183	6.6076293163505815	5.597147439626434	6.920994411946553	5.178354204676556	4.097538407672522	4.678291120584475
Gm8797	6.981154324607487	6.8042670366313125	5.316267971391452	5.5019633441134985	4.68186649367217	4.292655806871639	12.612937788542984	13.152155861382726	13.01917606740355	11.148616035513177	10.520149108277156	11.411467149404757	11.565334096155958	13.148412311559042	14.06008389073735	13.607547288672395	11.386545088405805	13.144248772063582
Gna13	0.6502154889446278	0.6791807970495161	0.9727632781301352	1.907267110508137	3.0354942448524413	2.925011643859708	4.853641512794255	5.8054033109152	5.772948534251452	6.810232175479285	6.768901736360848	8.006854302652968	1.7425836041824352	2.1929881936153195	3.0380339725170784	3.070265258825631	1.8891012817944253	4.686634801626943
Gnai1	0.22882155482578115	0.04130996928297387	0.17436453479735764	1.8332843549661657	2.2253239095881505	2.311204944710737	0.3527944200704641	0.4092171472766303	0.287837587076253	1.8149047264082137	2.2591958194949897	2.749326099108955	0.3399014650742224	0.3437936793340547	0.3550691195918261	2.410218459325082	1.1259646353292017	2.731341234670312
Gnai2	0.2862189993958867	0.19755564877288587	0.7989897254532634	2.7450550303526606	2.2337708778880625	0.4346807389796336	0.19164183905216486	0.4568344458422982	0.2261582808299465	3.0825164609450444	0.6196787047321537	1.0069701530485735	0.06187535156883995	0.0701796517812831	0.05334296078050565	1.9681149376282168	0.17329963361192866	2.4150403051030365
Gnao1	0.15397402704699886	0.008877140886474259	0.10137194994485713	2.1605637558093957	2.116993174515191	1.9714426178820936	0.4068437268547713	0.3952957046938425	0.3182203828589881	2.0863848379694123	2.0602664887276605	2.7949659569855982	0.2883484603972925	0.3419612071770812	0.2960786045635423	2.6219525970360564	0.8375836973900309	2.4199124255737807
Gnaq	0.17259100955829446	0.3177703941453429	0.2367262893939033	2.0775230729944263	2.2445142579843984	2.3771499753612786	0.9915367306263424	1.6508867082119223	1.4506615390189237	3.084149548656052	3.1783585016943645	3.628319662827197	0.7334411007173871	0.9294201780725369	1.0719553129913169	3.0049845572398546	0.8810407194861213	3.024791281544132
Gnaz							2.9937819336321967	2.449384526293838	2.2142625718700475	3.842348365453183	5.1888667022886406	2.914858343833004	1.9482906964877416	1.6359303720465153	1.7694553796995929	4.3922846621685085	2.498119117852972	3.4573749893333527
Gnb5	0.0827000107092955	0.15981456643967112	0.056662029742692216	2.139834784327026	2.0888313065897184	2.0662091529723936	0.222829781923213	0.2078518437160831	0.20594409353412865	1.8497772036144504	1.8439527570655008	2.696903772515088	0.19182476507274296	0.17071272787046676	0.12608334100215804	2.3068358006131344	1.6080752753425815	2.386289818119604
Got1	0.1943478469162901	0.1267164741889054	0.2470389015444465	1.7069834725032291	2.3797472447888945	2.334526508655381	0.8204995115182797	0.7906533876460372	1.0488874818693013	2.9019916312705654	2.7208397673439992	2.9973881410646914	0.4664350476254674	0.4480497610508945	0.3738179996033759	2.864844602655217	1.1947013831135047	2.4233206430272243
Got2	0.08459510095697681	0.05058246394749138	0.07616049187963933	1.2198076979626953	2.2726913059146354	2.318782569895435	0.6593629190234342	0.9683605952737826	1.0381727861109364	2.8937703396897403	2.7063412172771626	3.0023805134182133	0.20692341711022308	0.3543307368533911	0.2486697144600595	2.9815176420373644	0.8469272270273893	1.6754348319125103
Gpd1	0.2872141722698431	0.7827571408213629	0.15494427972807934	2.1837945891329933	2.901785003957788	1.521204643786071	0.4182849880703095	0.22053921664064047	0.13793357680702853	2.994259937201209	1.3038534848739212	1.5545424193208368
Gpd1l	1.6796450495292807	0.42938628753618746	0.8805037397539428	2.467276821771836	2.977119906859551	3.0260442329015373	1.8535119769210155	2.482523488715619	2.35579270805158	3.6345547427216536	4.2275373336771125	4.510685311888532	1.5889383721044663	2.253714774820345	1.6537650433358273	4.439797902160314	2.5225569050774457	3.361383426603952
Gpd2							0.32812132901830626	0.04576805225161877	0.5917380161779022	2.3234190821078955	2.06046441686372	2.464069165392921	0.4092941271625996	0.6777973501292869	0.3847345483304104	2.471204569626091	2.4731744163405343	2.5006852245379885
Gphn	0.08326365573697614	2.4640169169373904	3.4205822168520146	1.8215527855940947	1.6477987834545167	1.8714672810427024	1.43568845455156	1.5796005624732747	4.442771303278271	2.3116013566985334	2.347820259320323	2.9330335470330424	1.1050668335958234	1.0023494617216768	0.537462106017684	1.6878946211623918	3.6620771009009423	1.7028127239717423
Gpi	0.2382131233684156	0.09728881246750803	0.28575803987805826	2.005814874387347	2.3617721385787203	2.2119800785723864	0.9524494557193852	0.6446866960199654	0.8859441780636992	2.9040323782664625	2.2207720998890754	3.1101882374666405	0.37412958205220337	0.4492534054792793	0.3341729244595256	2.9207710705812917	0.7156067100060864	2.107641992935943
Gpm6a													0.11149595016416848	0.16989168874150928	0.1135901949960807	2.7479246160490143	0.05045210115342121	1.3583960932791683
Gpm6b	0.73705722943239	0.17550289354194185	0.590822401758019	2.2990496335505908	2.464071691417049	2.627379303140944	1.405143144028782	1.113406372011282	0.3763397462143704	2.3902307712359856	3.2235975606723644	2.807621290096503	0.22120015781686128	0.2713326982337342	0.1091942745183153	2.4532358232383977	2.1957168317374443	1.855056996665335
Gprin1	0.12715205537319274	0.2623828479923219	0.07085211521919324	0.061705518492264425	2.4586524709616957	1.9982144167466205							0.8685940375801333	0.3485436270220817	0.3539602850802159	2.146479453268549	3.093602239806522	1.7077071168228186
Gsn							1.1617299477422542	0.8639134905999872	1.1637763846050109	3.106599741765576	3.198388927125502	2.813933417034024	0.5705334508585073	0.5108889144768243	0.6481472716454388	2.73304118471898	0.6222260356921092	2.681115091785552
Gstm1	0.3988948177293916	0.0632139541633109	0.2518827226479868	2.0249654841961355	2.3858944404893103	2.2414989197126034	0.6278209934675291	0.5165261658604153	0.6883435826387828	2.631534198548186	2.4352787991763005	2.7350243299067905	0.3155063885411926	0.35896708076929584	0.31383825123016856	2.8609051798275784	0.610371339714535	2.037356117609492
Gstm5	0.024490298578003142	0.06455944513775153	0.02147687701129594	0.9214718914820136	2.330542518318151	2.2122102319488453	0.08402784688469651	0.22773571927795605	0.5898894294092129	2.3662343719617738	2.140762936114448	2.3122786183672144	0.08395703952921359	0.22947840574128445	0.3613130891037361	2.8849689178337017	0.7034329831126511	1.71988121795418
Gstp1							0.6302464290988384	1.3689965606679049	1.7897481822589538	3.2701050344151734	3.1254955569986484	3.0217909927261837	0.20955962604588005	0.3261748824425649	0.1352069598246184	2.6397229185503672	1.558640376985193	2.161771379882429
Hadh	2.3972019204781367	4.5558963384970586	2.1142768293624403	1.57954809460491	1.8718924903403709	1.8353975270043748	9.758549195503036	9.088674382168598	7.7858644144377624	10.403959192670444	9.519668677712604	10.931021161920288	4.348970771054422	3.1071778852682264	3.3051830141849847	3.1108007943689207	5.885031406923077	3.3863564893126443
Hadha	1.1251613696207683	0.07416034866833701	0.8810828528174088	2.9097139450977494	2.2695486003825818	2.476905059064586	0.9399722086689218	0.9730618636288572	0.7676993220080324	2.872534414571956	2.5858107898264264	3.13431734574601	0.9360747128646554	1.1041095620193253	1.0103604259130414	3.1718633890607286	2.7969489361207205	3.0383741580599226
Hapln1	0.041367622144667666	0.04216235162301082	0.02126111504843192	1.731028078576316	2.0705294729811357	2.2363657882674963	0.08073734983311277	0.07531043146353633	0.07461920117777625	1.7265878122212277	1.5174866082890557	2.6277606184961018	0.3550968751406557	0.09746930860906616	0.0615545804584642	1.7661033640572117	2.8125866414609138	1.1663318765220123
Hat1	1.8534936359857908	1.2674526367290082	2.6438034062624465	0.09750358703459014	0.043895534549905864	0.12282700077281265	4.012482177816174	5.501121859370345	4.918926949362149	3.3214673070288963	3.297721766685741	2.5967744393693284
Hba-a1	0.4368332727841645	1.2826207535734262	0.916771856513194	2.60785671302334	3.1459820529408864	2.59721299937268	2.1342670817165916	1.9293948087250288	2.0080752464003684	4.3839291368080096	4.086383385716369	3.191644057449526	1.0514513098755356	0.8352587631221623	0.7345355066388267	3.062969638585936	2.4092048104261146	2.9920984039163168
Hbb-b1	0.3910036058308952	2.0475118865992434	1.1170376460341764	2.085445036999208	3.2145152466225184	3.0713514940411604	2.614055411273487	1.1940297994715436	3.837327498309135	3.7536442984244793	3.5704439648872985	1.9010867269548457	0.3362088171394111	0.3803198446883204	0.4158301868036648	1.8562031126633376	2.9914471619746066	1.8226705479391951
Hbb-b2	0.6489704250636151	2.149441517896355	0.5711880599368963	1.959932784265504	3.045631604210232	3.0361868348078245	1.4524019517885889	2.425913348851465	2.9405318735660617	4.624874809247706	3.7611440106608796	2.7711643676110236	0.6306988477047634	0.7260504531495913	0.6672892216150315	2.8437970425294767	1.0978931734394008	2.9096168838654672
Hist2h3c1	4.7670736825207385	6.8337824678803285	4.796663720766051	3.86543585110508	4.221761915026415	3.9792151974172456	2.8698549423633657	3.2839286990595804	3.336900957968451	1.4651410053481275	1.6179179624581157	0.7146334951516606	2.3304614456959123	2.884592482349456	2.7965877045181102	1.9389074946442475	0.17292669917202338	3.1916704952058925
Hk1	0.11252934558987587	0.15724888043401924	0.3501167861543768	1.902237473044165	2.2876576250482796	2.3540612681014634	0.5474701241850393	0.7123245717005044	0.671201022732666	2.3398663803506534	2.1589088538838235	3.14333561786506	0.6822856405811103	0.6007034552587039	0.5873652448364247	2.815100423859803	1.739121534530662	2.885294870609726
Hnrnpa2b1	1.9795126798437912	3.1816320509167797	2.0700000380238253	0.6180238854883461	0.5512475702175329	0.5304304132680123	5.266547419076475	4.985427925754875	5.508001806454113	3.1828105569571967	3.4792456837860644	3.1952276387768763	3.350185794244564	3.55576939402592	3.6980048225651214	1.942571718861405	1.247719862428364	1.5671766287661106
Hnrnpa3	2.5543576540376525	0.35632467257246864	3.6173272921509714	1.4116490442017742	1.8948467930896653	1.7988472277647487	22.635569868980518	20.45695038478464	19.648088421484815	20.944685474018584	19.877378669672066	20.062438933932327	4.179934295394102	4.0461606900732585	4.63152154869858	3.3563629800341035	4.470362630446923	1.6813044798149397
Hnrnpdl							2.762312710368956	1.95782098825982	1.7411121671499323	0.28340678528025703	0.05969161935018873	0.4568567407875254	2.121939744938588	2.7271836226572472	2.671897688088589	0.39174978703341296	0.5582807800405991	0.7098922383837402
Hnrnph3							4.925945477824901	3.2669498206416727	2.8261252013574323	1.7925623676178677	2.227850461324965	2.604754207992264	5.144785317142062	4.772031580828257	4.441398454622567	2.2384692568850317	3.5994631914748965	3.1609068052825533
Hnrnpk	1.7781805590048594	3.3358821092616866	1.5577740049475322	0.43365104189701786	0.6303465831484988	0.6528239595099846	8.032273288216906	6.266374463998632	6.518337772932947	5.384118433512058	5.404222577615272	5.066606206256672	4.523415317294073	4.676942239436586	4.074444506773322	3.1202639714024087	2.1931250409602803	2.322438480855044
Homer1	1.305336623451594	0.13533680150642385	1.029924353364236	2.0749463185153187	3.0871137306677103	2.639827088283437	1.3516683157016511	0.8516451109275988	1.019345836880847	2.8578565400759737	2.7823658304450976	3.4010202421613838	0.5261051513065143	0.6771969866766825	0.6529348725059946	2.689440316247345	2.9937256726436816	1.3912758161977377
Hspa12a	0.1377026275576425	0.0371106668938187	0.22573795524699344	2.2900285610051303	2.070854620748136	2.0088577881253227	0.4034906180224146	0.4282878105341001	0.6275360087690967	2.129265168512112	1.9940156981140569	3.0085556567125313	0.3612931315458032	0.39528480645611386	0.3986088160121792	2.443500772539407	2.3885489931753408	2.3188033315028442
Hspa4l	0.622880004837124	0.16228847748499647	0.5172935150926523	1.9961281077354136	2.535481662764953	2.6002051709755483	1.7399635970308522	1.4572917068610454	1.864457295021382	3.4084018113358536	3.3780278305715945	4.073757505697062	0.4692949303971744	0.8605143971643734	1.0006058668376046	2.9338157939122667	1.6631710096759698	3.033181309884826
Hspa9	0.07490961333664235	0.15024207117546934	0.05935348767877505	0.11038911395368102	2.433621304029915	1.965857987001884	0.09829336150796013	0.05502743012758276	0.054146342144278235	1.8255647688790808	1.9967381530180688	2.3208947758724303
Hspd1	0.04167913503758262	0.06517853618491037	0.057203417805563435	1.2248687613100775	2.364727880268768	2.18592779137983							0.13961753192817522	0.3632542038546584	0.4288029627200871	3.094236005261032	0.5852807503253953	0.9454415566432236
Hsph1	0.28022755108981123	0.6044416108514394	0.11868291916458228	2.9450619030417835	1.817715229741452	1.6602266433108852
Idh2	1.2003060386423268	2.00271551184486	0.12968035262415029	3.234139502611717	1.2009744063799368	2.4683573355828017	3.2827470946321164	1.6196527474033398	0.8287216533430118	0.5946753594629594	0.3947250145884862	0.6198228283556516	3.5814798160704857	1.7495619158326643	1.6436627400173012	1.3456425421437868	0.946324238654473	0.3519892407100972
Idh3a	0.7225037186836962	0.2513008931369413	0.3610060120624407	1.9208269444337696	2.4991875154235013	2.6895093383831163	1.3007663064398178	1.3372354231279755	1.2453131512827618	3.2416076882062583	2.980316527533993	3.570964472197843	0.9891658914466036	1.2044984913025352	0.9344903496911032	3.7304177844466784	1.136351435604901	2.172303947154619
Idh3b	0.5421875735559182	0.04034305778795348	0.7264964080015207	2.2467522115196994	2.37350251443613	2.5392852457890087	0.8304857838881251	0.7745726145396734	0.6185990104561604	2.7678381783918558	2.317695938910348	3.0032192697428206	0.5102549964050094	0.4284923864920506	0.3214435652391433	2.434410218191656	2.804829257683041	1.6595643407744505
Igsf8							0.15029980164972054	0.21389764849924767	0.1662402969492558	1.5116115020741494	1.7168868651348062	2.8003786113059053	0.11032842389422448	0.21998213352710874	0.2286876185558221	2.8263346800374007	1.1147291337209162	1.820747076390285
Immt	0.4901309194597025	1.9949300096651967	1.0842054680276842	2.3696332297755083	3.5327128178033735	2.6304676420259074	0.7801887989693248	0.8687411211443337	0.3256291840142261	2.3638483651643614	2.4212648337089755	2.9837033329324654	0.4514260315868162	0.3657355132016776	0.5298406134673473	2.2529275705470746	2.7791983382830003	2.2058255710429586
Impa1							1.1976881274332605	1.3921214804125546	1.5525447616510186	3.1457542867932604	3.223936643416652	3.6624965418053193	0.2275776945624416	0.14251837434550213	0.12278567325643824	1.9922342458445168	2.5017709795971683	1.88649397882606
Ina	0.12379685495332353	0.05619630439622976	0.09936256562522897	2.0609057681700027	2.1505542710018317	2.0641369341790696	0.3277909055090559	0.2564232808685773	0.24472334141150595	2.2228685367038765	2.1966649733667567	2.395674364853046	0.16390049037141882	0.1968074266463789	0.16190744259727288	2.6408255665416416	1.1921010434748402	2.123597457445052
Ivd	1.1277406355950672	2.6656765876879334	1.3981854144929702	0.8947839169225722	0.8362007773870298	3.5064090785491366							0.08050413180747544	0.11022248542001252	0.08319222584168237	1.7547584599883317	2.7218868750501377	0.935591239744598
Jam3	0.037512688524107864	0.8483362732390278	0.5493694923541736	2.5051400074556462	2.6938476729025327	1.8713865327372885	0.3827195259421759	0.1950246647393053	0.23949616480985386	2.1960336328582386	2.3121256897035285	2.2955043288428105	0.8066712990408741	0.4714488849228152	0.6503177910137926	2.9853394943159075	2.668160894109344	1.9679550111946318
Kif2a							3.033409580035749	5.448143111664742	4.7770092612990185	5.254385621178922	5.374486461371767	6.2971868247699545	6.578810920810407	6.230561552014258	4.677763298623925	6.622107955521605	5.5604359372027	7.925446964823169
Kpnb1	2.625538918927288	1.2043578187138413	2.6978138066605086	2.846257212888561	4.321522543871862	3.895517703323168	1.900071031218756	2.98164146782555	3.4764442769183166	4.506641551672018	4.317028651184289	4.782631627425025	2.824701913539516	2.9807281454069963	2.425508886436273	2.3370608346125192	4.859553226883508	4.546192460396755
Krt19													3.279176666344961	1.9168815890496127	0.4317115697336194	1.7998753450146578	0.40085996779103855	1.0256465274682351
Krt28	2.1874011620884217	3.342955341045696	1.5502177602495126	1.8650387087358764	0.530208608713724	0.41104881707842905	3.8804433575624286	1.066128535755401	1.4158410041741138	2.9771814484171	2.813450757536285	1.6100408807091398	1.8282865854063768	1.529977898655985	1.5665600303561549	3.117863005219155	3.665875647545077	0.7464188919802835
Krt82	0.961227859722418	0.14214128744893825	0.31434395512893193	2.9447658468799216	2.015757228820519	1.9315261731627904	3.5703328988528282	2.6393153476498106	5.490277258472061	4.8139168218826605	3.745720473757497	2.94050639619494
L1cam							0.15158798925910502	0.9091249369102355	1.1584494791018074	2.3526712734999435	2.4505838162747744	3.0035910256657123	0.07813980028747583	0.06650401448885647	0.05509488376194504	2.59077466359876	0.9696371608785628	1.932812600050685
Lamb2													1.2109003709223871	0.1078064952919062	1.4468128994595295	1.859218051620805	3.4699039857556846	1.4094998945435313
Lamc1	0.4118716988741488	0.7959260998855509	0.2821944791980183	0.4952205192371311	2.734607092625919	2.433628477582934							0.3437130394270008	1.634233919999428	1.6242013153536117	2.787180305796773	0.5635147973857555	2.998894818732482
Lap3	0.0337413051112104	0.11856357867722475	0.12087231343474936	2.059981493472904	2.1154830123891464	2.094461285620286	0.2414505275754949	0.1870011668590179	0.16758751650875456	1.9426733775170468	1.228279858513858	2.7833862097138766	0.03691805278058863	0.11879483394411115	0.030424962163293007	2.231729156600992	0.22069075982644606	2.2058094558458645
Ldha	0.32075652321528203	0.21640524326162566	0.10833729945794628	2.325671014009791	2.137290049104614	2.16067347166056	0.27713382301136197	0.2514674547284592	1.070515541967124	2.5752827793885515	2.0937210664167445	2.620112541603961	0.09018766896781727	0.3310255055461077	0.06256318487591503	2.2395978844165305	0.5735195100167026	2.461894499208105
Ldhb	0.20393962460584053	0.006359091286604203	0.2305898873374008	2.1898469009971726	2.1221840797176887	2.112040256875603	0.7527726381830994	0.67462645326632	0.579837362103059	2.614635342040601	2.486121490566631	2.862263841421029	0.5081034530034396	0.4586538594797139	0.3267350451782791	2.89027992202209	1.2435917632347664	2.388881870141444
Lgi1							0.2739479912140741	1.961124136632297	2.848113013865892	2.262617211457211	0.2509154258088663	0.8930919591283696	0.47128121739865997	1.5377057512988384	0.5596569665811447	2.4023440705235024	0.17308830282817012	2.7921847872721552
Lgi3							2.343565525207409	2.6490925473372227	0.08331424450828985	2.023055168275825	0.6176911628767371	2.5930995834810058	1.036556363171752	2.2790537690095163	2.4561567114581613	0.9881821914586308	3.9612105565434814	1.9904066390299195
Lin7c							9.119365354657623	9.487834979818151	8.266190894785879	10.631972783072586	11.023512937499524	10.768948682054612	3.274969462667624	3.952758094734958	3.898195694331475	5.857912010315786	2.7951380833103103	3.130221351394729
Lmnb1													1.2441817873945942	0.2396080332463885	0.8326973208178405	2.512982001890467	3.073468033393793	2.2999319302989902
Lmnb2	0.294648182155108	0.44854899027326295	0.19231191532298927	1.9492600151429496	2.4703292222337856	2.416356910835607	0.2620904407870361	0.16617515157692833	0.15765614414608092	2.1921193015099854	2.1374941318012546	2.2497883509522367	0.1756657092810889	0.1263661036677809	0.1443884165226114	1.6839688478261972	2.7527011496377622	1.5646226217091
Lrp1	2.7241519316659253	0.990316445887993	4.0975736528536375	1.653658248179102	1.702726844262871	1.8525581680579093	5.387616417355408	4.491338282802863	5.307787666460997	3.0918367641511764	3.619097692168706	2.8802606505759947	4.861435982472184	4.177205225343739	5.177155934645106	2.410720266565187	3.393898366444746	2.9376436427642134
Lrrc59	0.4530696924064406	1.6985208785918635	0.28133333219698736	0.15001020922886135	2.6957621214370797	2.21188623187415
Lsamp	0.4859476653019533	0.03653156039333201	0.25204406485199	2.1034331842798824	2.491472912717108	2.0738539100504654	0.9673701258041412	0.9049149281356348	0.7548981012294804	3.0033532310916518	2.9742899514262064	0.8601316363731073	0.6183493791741485	0.35941954668504833	0.5147549862889136	3.0374327029018824	1.7062673048958783	2.2656206405487596
Luc7l2	2.5084840652268925	3.4915531721030484	3.2249593478104317	1.3853789079351169	0.8058627034536678	1.4251491537280068	7.829104043097442	7.099302613939075	6.741819119726356	5.343247469259902	5.054413905835919	5.699106104782668	6.76458968319049	7.693977484338237	7.141467554191282	5.239862040091432	5.380508378685007	5.210863318727176
Mag	0.0468911120478804	0.07607694883523734	0.042694499421905736	1.9156247261975288	2.317248272465016	1.871890199348376	0.09017902066841198	0.06881185800775838	0.2698637388631122	2.3378505604354203	2.1003006473051866	1.9377956840398896	0.13517414600626038	0.08382038742335368	0.1049609515153468	2.684033704395167	1.101731960762942	1.874824073983316
Map1a	0.2232071401855336	0.2469752870074015	0.1587049163170163	1.9869383393983573	2.347360798759576	2.25720608732242	0.6549977361897661	0.44746952275834395	0.4628121825489833	2.2826724561396943	2.369224807745602	2.816988535985436	0.40952510296073497	0.36158008840620987	0.3265344116436467	2.6775448657093577	2.3369181282272407	1.9457885526259835
Map1b	0.013579322380384949	0.059307519190707786	0.07190279949286991	2.072497106478917	2.015795256566556	2.0547141214750844	0.0775599463014818	0.014531385048664237	0.14878039902934415	1.9096358416824413	1.9111787732249141	2.350563596569875	0.25072133907199584	0.3010926278885254	0.28624806642405776	2.35101889252685	2.445900603113262	1.9793538766838568
Map2							1.9413062689508729	1.1365131380882785	1.691177805536349	3.093118859434341	3.1456096338423523	4.051306082403111	1.0984333226481808	1.018137583622981	1.090510402147828	3.8577310652137213	2.2168942721827376	1.8898129689996628
Map2k1							0.797162311097552	1.2614166722288138	1.3603825987112734	2.2322072436513234	3.132283488564477	3.508915549050092	0.9237065981007412	1.480460778916038	1.0341721027103965	3.8531613036582746	2.248211187769998	2.3796271021319826
Map4	1.8592671100180331	1.2891298679978151	1.4775596317791513	3.733086171222743	3.5405389551919844	3.1899149960693967	1.1158658614466992	0.6986283252434776	0.7184210914017785	2.8274620165026527	2.5940329529941777	3.011422667420059	0.5430016018495903	0.34166906919273354	0.432351929870094	1.9319044148177442	3.0889785281863587	1.707466963181356
Map6							0.3765185470404354	0.32923661425228395	0.26564721407369224	2.0755825785417388	2.186104212285079	2.622391308142087	0.2258406765811708	0.15630221436497674	0.18840658226103185	2.3111153719748265	2.472691655585641	1.5191171982425586
Mapt	0.5815973709682833	0.09682880008037724	0.1548877513545111	2.0772781120289734	2.3376940323026543	2.3259246071088846	1.0800233331067621	0.7839391456235554	0.9966561924358306	2.7866877077064163	2.464023641329625	3.3706456552592186	0.5368584311549099	0.6213300390612072	0.5310446203360155	2.9746119777368265	2.040033355181589	2.448242141245934
Marcksl1	0.13521052381372048	3.1606973290400813	1.566191008331833	0.363214656568242	0.9375792460449806	0.8467921640013784	7.147527354107094	5.530496609493152	5.580645882071109	4.124467511259837	5.192323421051572	4.269650461912141	3.3319183376774872	2.920380932629925	3.348400839502188	1.6302401536059532	4.719078819991844	2.0352876947423995
Mat2a	2.7008263650362063	0.10254886203922832	1.5786473955066391	2.6721401672615235	2.3290405591306955	3.099930216330145	3.629569836375528	5.100539280606934	5.244762608173971	2.942257697440504	2.675111563323312	3.3585201631016948	3.9734769132544216	4.3936005100333615	3.373167617870392	2.0182056614952475	1.8650304024345536	4.102429849730953
Mdh1							0.5996098179525041	0.6638855812534052	1.1381899656031234	2.8314277980640217	2.828712900990724	2.6424654690605367	0.3227013749509551	0.4887477069043212	0.26869241664780896	2.8068617261358164	2.2260467374777844	1.742124797935361
Mdh2							0.9505768668676544	0.7688485426207089	0.6783117673981465	2.659625656569051	2.38487727227857	3.171769026634576	0.31295995658918546	0.5024756645158648	0.2974625301848929	2.8745899211266583	2.2000663855562403	1.6085047468355755
Mecp2							0.11358986588992605	0.07839982343134846	0.08206300284297759	1.9930631269579788	1.9721445693455155	2.279002959225718	2.091659829957433	2.352218874478794	2.384577232588841	3.5596752134774885	4.1785833247913775	1.1094122409423577
Mobp							0.007154324448791626	0.050503862639118	0.04736089552929682	2.024876103173359	2.12110073874968	1.951193361480912	0.1126464908530498	0.05295214352114568	0.08092403608840425	2.6535199622141543	0.7974252502365373	1.854028458098398
Mog	0.05788340472618976	0.01837568252692112	0.1529416901893286	2.572008992399938	1.7927954588021564	1.5802101589644786	0.2680898368313883	0.17279391936941127	0.16580245517070227	2.0509850314888807	2.2406411838403515	2.295319002130425	0.1830157802145891	0.12733027036488906	0.14282047512464252	2.2517039892485893	2.155002295773485	2.0336872552745424
Mpp6							2.5706376472761785	3.8435833375149113	3.5015383579813792	4.248389316299614	4.562703316053351	5.832428224999558	1.8073665846016282	2.113541706146961	1.6050127745351477	4.334263256029109	1.9239333043479487	3.439059981602056
Mtch2							0.19971720102011328	0.4051952841777209	0.5468085822844296	0.2727587137343344	1.7020360568420136	2.9440855372328656	0.5492575732637048	3.110047944969598	1.7372392809959	3.065328290355364	1.2096731628509163	2.9478963100687308
Mtco2	0.03607941116410874	0.025967389482981613	0.0017064000021533427	0.3349598474580551	2.2268010638318763	2.1885371680999732	0.158373198179438	2.044670009514261	1.6738351393180808	1.4675744951589076	2.0232430224099778	3.5525253641244183	0.054408124855451295	0.3519688477208216	0.2979878203093205	2.8744307586749898	0.4595107181281881	1.6364740174985408
Myl6	2.6812950707235967	4.9049655921698205	1.5382977834091591	2.8561062849777885	3.2091209225218167	3.339406923865662	3.976659315222487	3.5958603180485573	3.832182297895701	2.270236829621361	2.031536115464414	1.3654894264031272	3.454111911679828	3.745861145553408	3.8206032141099953	3.346318229846692	0.9064038947264972	3.3565364537483395
Myo1d							1.245741268518592	2.3893728579983526	1.5456591720320512	3.0627106825121246	3.3240035399256467	4.107527942972059
Naa15							0.3759589580645287	2.5257044065957235	2.598826943585214	0.32509746967289915	1.9390205256165256	2.602441601002082	4.453202840536696	3.06889384271218	2.107620907047325	1.920351983769071	1.331326982693795	2.7803420354109125
Napa	1.3690748100462176	0.10766880648492322	1.032890350870188	2.8986641095997405	2.4549369543556545	2.6594605563606315	2.2542970956182407	1.6179786621317875	1.5441861067606215	3.590572864370704	3.4516568137981545	4.099256765460057	1.284486988241453	1.2487812919598078	0.8546949358961919	3.5189118561912704	2.8572948140952663	2.7878645895377305
Napb	0.069470575572879	0.14226013211752253	0.2616584674603372	2.336447941021805	2.262754482163484	1.7684368967496384	0.9131544497656594	0.6717306369831682	0.503817842930552	2.531125787454466	2.2470912805230463	3.083119262996632	0.269164267618877	0.3443309308906101	0.28666407904231483	3.0012973149423328	1.4469128721225255	1.7144801584055058
Ncam1							0.7344513463344179	0.7036443052635495	0.5789943824375025	2.1298587263579933	2.3435814277783344	3.203977724339404	0.5552566671034579	0.4167897788803109	0.32271163143556936	2.90777413149268	1.5301870539338276	2.341545807200369
Ncan	0.4937025827175531	0.08713389464217762	0.18126036095143608	2.351181410108824	2.32592906142712	2.0009495622313005	2.091839250794897	1.6350626807592132	0.7147432061431591	2.5198095931120985	2.4821499744795106	4.014490207755455
Ncdn	0.2093580848639982	0.04196146016656	0.2568080457712777	1.8973335974379757	1.6929592527688118	2.6467743212913457	1.3177255092831035	0.8076368516462469	1.1728146132234862	2.334711701739188	1.8049228996250457	3.834835852757005	0.486908538624251	0.55486803808276	0.6010549023332379	2.658282015106292	2.624714908755334	2.3221412804239647
Nckap1							3.3600028549370946	3.241432987268496	2.470438814973313	3.350380007129452	3.5655040074218274	5.715704751615242	1.6190591020181608	0.9437182583698864	1.4764320005570315	1.4557313955843831	4.0511371680630175	1.850770547668536
Ncl	0.12085214037240287	0.07643389670966796	0.044728401078745116	0.7974208065792651	2.437537730354169	2.172398348831112	2.430303493845604	2.7685091511151847	3.1578870596173765	4.594993162936167	4.239086246747004	5.16239278903858	0.5794938845511732	0.2666606452586613	0.5379517081222922	3.095095523734092	0.3040334133674876	1.4556484717416418
Ndrg1	0.1145176561354524	0.06871958287175554	0.4089629674464573	2.109191997807432	2.2954406309982085	2.1434863436172242	0.690905372518765	0.28906083048273323	0.3354852104440459	2.4009549152668623	2.291926338990559	2.5562342358278762	0.2609047497595718	0.2446435302674616	0.2118369506638368	1.8384117851039992	2.8382697045583165	1.5818382463800282
Ndrg2	0.02676456170261228	0.051721478483073874	0.009968335764986729	0.6952811031996081	2.303176767925376	2.2102197618738626							0.09459722316465638	0.09163852657444012	0.027474473878909358	2.755984927016699	0.5633751293534031	1.5304379926139768
Ndufa12	0.03242264660898775	0.06265550833912571	0.008143428749016045	0.6253066355093152	2.2174486500743846	2.294232305738413	1.4245275676092952	0.3056716543914299	2.641858962906728	2.9748210272024296	3.2143076800926806	2.2828843021744465	0.19163790301880188	0.1655265359923155	0.3528064391197249	2.5320194298878698	0.15587384317931458	2.1015773054252875
Ndufa4	0.7711250143396531	0.3113198201889429	1.4174114969959808	2.0858683401136964	3.0336114129997607	2.7997680124896367	3.948604770339063	4.205220417869128	4.710500305039195	3.5397191681105413	3.2705070272217345	1.5530797880402063	0.4746196821940013	0.3834225834164368	0.5716810843341076	3.1493026484841544	2.0276309029352904	1.3575449102665598
Ndufa6	0.09682223248521303	0.18021755901192527	0.011732210415134729	1.6683552004066509	2.3803277277879973	2.102647654481196	0.09944546910377558	0.07554764647376197	0.10127998020008472	0.9967996551092748	1.3564111091167241	2.8557522032342644	1.9708757644562724	1.9591386018476409	2.0564060643463686	3.744988861007077	0.2839344988180861	2.076395189447245
Ndufa7	1.3139264543713107	3.626974240767389	0.9485197560554516	2.2562240875713093	3.4033524773488133	2.8253301187953315	4.46560492464308	3.6181449378785273	2.3121386083933406	1.881288619922684	2.2136943509847136	1.7088233399543948	1.6797677531170894	1.896373961543136	1.9151831490561493	3.0528912444328924	4.515736233848036	1.9974936496942948
Ndufa8	3.1130035905622675	6.015758823776412	3.449943394358384	3.74296961582776	4.9702055288746285	4.715085320223092							0.1455701606404445	0.0689603073542644	0.18050743968433927	2.7243463180668694	0.3008204268683973	1.6443377919525692
Ndufa9	0.7412594703872758	0.5583379194633427	0.8229097860762322	2.811456252262514	2.6271716473601656	2.655615795337768	1.628894861208798	2.005056711925001	1.6569284438454464	4.108073200158893	3.588839649389109	3.4184516286592785
Ndufb10	3.168607343896088	2.5235769748950982	0.60619527619361	1.533251724448877	2.2594349757958923	3.618474702814159	0.1105721588020571	3.035814532117102	1.6496814069566998	0.4393817601229021	0.4831315745705394	0.6999360023162872	0.9682252034509318	0.8068395085807231	0.07430312024722206	3.1081831900325207	1.8830740914684847	2.186480902660377
Ndufb4							3.5253930521122028	2.796439584198241	0.7463011842048991	1.5691835478036833	1.5975756310727958	0.8822025386852653	1.4345381851660994	1.9731145962676624	1.4339403488976554	4.264921250084337	2.604266960943693	3.0765575042527065
Ndufs1	0.08414462058088949	0.0713926690352815	0.35407229501747434	1.0045378622257453	2.5168580789597668	2.263013701115628							0.11131750975135972	0.19079158640026486	0.17319371304225686	2.5941110123818847	0.18103084878407105	1.8856155029093755
Ndufs2	0.037167392112723206	0.10091816554747217	0.11178063442687644	2.4412156135633998	2.1764416540996723	1.1207358539950976	0.1897622887990857	0.15480307399664295	0.16102262081239646	1.0365469482250276	2.063433714405386	2.6751663735372784	0.2689616914518862	0.371511329067221	0.2783007925110787	2.6630037337630807	1.8612010886191908	2.2279284352542583
Ndufs3							1.0149522187173785	1.0842297895735895	0.9976198485047776	2.841763438089223	2.643356039122731	3.4366156107724097	0.09904490759205002	0.12783499939899112	0.09651334939137664	2.760763739651999	0.3348738574424096	1.5097826556591785
Nebl													0.5189338611329436	0.4656672630525937	0.3273549332686245	2.3632542422018834	2.9070686184370316	1.5241892120793552
Nefh	0.5585968497292237	0.3021649444506733	0.5532675808402097	2.911117895895166	2.086357141404514	2.188641964192532	0.459516585752221	0.2879216153441278	0.2569378799805108	2.0018245770682075	1.968241876278908	2.797442215854078	0.28832725757941363	0.2803828077052557	0.2643267782364471	2.5885981223184995	1.7297453998473045	2.3184695874295618
Nefl	0.20817282355877084	0.059562080098802914	0.1388625147828944	2.294924587190561	2.0488153296172267	2.0359688327906262	0.3744948255702588	0.2798031754706416	0.3298190285795634	2.203417510251217	2.1644964900501926	2.56497102537463	0.17385298794669188	0.2430100285080668	0.22257493240554893	2.4245272993497062	1.80342936090254	2.3010922549270485
Nefm	0.10033121217320773	0.10564320790752488	0.1663567794641919	2.1966925525717658	2.1726410074159457	1.9886877393568072	0.3532110751429508	0.2448771884677383	0.2637570056151768	2.062228471343565	2.2674929217714577	2.484081697548392	0.17815016678022785	0.18688298846377688	0.1635799590759988	2.377037325995605	2.1827749819862663	1.9144662940261243
Nfasc	0.1240194599624134	0.10192926692192934	0.058488720352536924	2.2567023517391163	2.0724555154504167	1.926761080859036	0.22504973368256967	0.4468414568503079	0.2584203833922401	2.1611905055809144	2.1924384266831565	2.522139540437079	0.18444119892589805	0.22451494226839527	0.21473203420547068	2.772880332866841	0.8262405251806719	1.9747029230453963
Nlgn3	0.1115901463526684	0.2403060176926517	0.10919074969000464	0.1543372307164277	1.95666372331981	2.5309449838058264	1.2092383456083011	0.2998250592702617	2.141018907524253	0.9870121607313116	1.762300363823684	3.46375832479012	2.9580378135644505	2.2437174787560057	2.6231833286674258	0.3185498742012792	0.5800632122509098	1.3703678472431715
Nmt1	2.271435009015817	4.389460146961636	1.8493860844899088	1.9109189017726291	1.4508162803602829	3.2125938984515323	0.10885388436084584	2.4177317306801647	2.3919250198386086	2.3559139046319744	2.0525324833991614	0.29442061562784283
Npepl1							6.189703087629608	4.77887114476308	5.152084509629495	3.794933578500215	3.2937565791088503	3.6679620990734825	2.9244135507196685	3.029174875433274	2.7978074277011697	1.4605057794759908	0.3064544285030241	1.4608493496585149
Nptn	0.28688927449652657	0.3214482716250281	0.17659483696104766	1.7974960625473893	2.4703154795774034	2.376904545875873	1.016353905910375	0.6413391719335275	0.3861925693092989	2.3926109966185845	2.325425484981018	3.056177093284477	0.4331195055347153	0.3127534770368007	0.2904148708408965	3.0559755607741943	1.3319663448590702	1.7790372942082024
Nrcam	0.039930961555828835	0.11344030151314785	0.11780930248378653	2.4804123455243023	2.061773240652012	1.455017289281373	0.04927472164392251	0.14632183607585966	0.0454630816810124	1.975891789684896	1.9315758197970965	2.291629053146019	0.04818130354743511	0.05068958815140125	0.02568641504307116	2.030341571432822	2.204063951672604	1.8603526863693896
Nsf	0.2185242348793769	0.1997181394025612	0.18645855759188493	1.6970982774362384	2.4008433567280734	2.3503672545500938	0.7001910294459784	1.016302289992455	0.9294895008250847	2.5588391968775546	2.632796181674166	3.2713861278272702	0.5564376818496137	0.6491003446839367	0.4952941593780564	3.0142343438731816	1.4414984954977221	2.5462403190482323
Nsfl1c	0.036166971607807435	0.07822447598389873	0.011570730260200569	1.8265190211199165	2.354363883856172	1.855162283457524	0.02538432891061357	0.19609716555225007	0.2201849758028762	2.235475210488055	2.0458598464081774	2.1400300379730126	0.18832009804392205	0.1902791310324976	0.1533693864583791	2.7222624933923485	1.5954808703251249	1.8547991233041683
Ntm	0.013744736149262715	0.03526405539799224	0.026541567305775605	1.294969844267102	2.2366638473085896	2.2395697549143883	0.3951716522026502	0.4139747556047824	0.6935763226892881	2.5588189324681183	2.402251537342897	2.5072579843516154	0.20341244938692946	0.3108860152774752	0.13182483846999266	2.7734049882747525	0.33473719475545066	1.766534024975278
Nudt21	4.087815341265824	0.7463218583357498	1.8180480040463312	2.21726378283612	2.4447836847797824	2.667742245746549	4.147026047628362	4.63898607773657	4.7500369004482135	4.325273641031034	3.00989513178096	1.9633926066344485	2.9203582367174983	4.536522919439069	3.2500613613059532	2.974900481027297	1.1309169658634302	2.646702253276355
Numa1													0.012118333239832794	0.26913851854551724	0.3137554691835852	0.7746812384638049	3.0105341688793072	0.818006628900202
Oat	0.62949960447336	0.2221874654163264	0.2264979038906962	1.0657395937756735	3.14625222935202	1.338503141013868	3.9609417927604467	2.614194454091324	3.2274806533528984	3.683573399415983	4.223495622889398	5.834602776898889	1.6172494254852194	0.9189869748675592	0.8433107933475111	3.3342906060440467	0.3840665593675364	2.295829077930869
Ogdh							1.147924156738481	0.27365840907267475	1.6713310719777583	2.072100616024466	1.6469900672212279	3.5774052387939013	0.3482581975145486	0.3034123324949519	0.28365812258395984	0.4336695759986964	3.009440168570795	1.4712113656536228
Ogdhl	0.08139541030166204	0.1227126742282946	0.3125578844636149	1.5018362668867593	2.130232849529953	2.572028401355627	0.2053256527149562	0.5288288738223468	1.0624474566761521	2.3062453832938763	2.3403362546277218	2.8595097106118605	0.1892786531264201	0.11516214681598785	0.1123728712609437	2.5533049342053458	1.0653414885315102	2.166924068248048
Opcml	0.04007679687867981	0.018851717463614484	0.0040747418660832925	1.9396130987131448	2.0645940440408808	2.053674835081376	0.19334129041218992	0.050426365530951804	0.19034944690026093	1.8238804398245407	1.7558935091271268	2.614872848984477	0.11139452837480207	0.11524547466491936	0.09910261776885547	2.4068907157229944	1.525658309107479	2.179969331137685
Otub1	0.9466451120226388	0.06724463340685435	0.5537691623784744	2.3374873892214265	2.504537718197465	2.5178660555488848	1.4198665034090416	2.6344632910093195	3.4126123756149465	4.264426037885854	4.1337580978680695	3.91987476410868	1.4782137972761955	1.9696064376554216	1.4995019031324568	4.2186678708537455	1.956007487608259	3.2064403900123017
Oxct1	0.021987708430198226	0.04249039461586263	0.007477861053221858	1.4445807077767403	2.2668178683301745	2.157441910549005	0.02855839954672302	0.01879794023390576	0.05869215899593541	1.7503546452672494	1.9722428526318985	2.3046674301956145	0.2125063623961042	0.037531886406591185	0.207547891203833	2.5219755653915965	1.116850699602624	2.2301370973378294
Oxr1	0.013173950935813307	0.15249807393287135	0.08422835578442156	1.1135230531843576	2.284592985428082	2.343957307684815	0.181482083245512	0.1274971031648393	0.1268634590818586	1.5525295339329437	1.9730992556272748	2.6154444063648565	0.08289891171353281	0.1059244714688138	0.11568745364433068	1.7913647940241757	2.719384691368252	1.009909197266537
Pa2g4	2.7067883708109104	0.1633314556532943	2.8840681740221497	1.4445754756755893	0.8563451074059422	0.8476607827837139	8.655440281466968	6.855181006504601	5.738970712833527	6.4868143644141565	5.819099896740915	7.410625049207772	5.569537376199757	5.8472267957160495	5.372769833177079	3.6925629297019342	6.4807304172422135	3.9695571499888413
Pabpn1							3.2237476800530174	4.941159973465243	5.792305020631268	3.2808688092699425	3.2551240282455423	3.52318989948798	3.630369250004773	4.781467377241473	3.813498822027913	3.1086728847552045	1.453225214770946	3.3116605303334516
Pacsin1	0.03026664895801526	0.03784466973267545	0.019377986882400645	1.6095085990570783	2.236312381378581	2.1282362824535723	0.42041177758110176	0.3249491928171337	0.31084511496882794	2.086960497133019	2.0839523613467943	2.737994686614405	0.16586988667502728	0.1401587506628102	0.10240561201928848	2.7059774115648576	1.7902665613134765	1.5018902024020933
Pak1	0.2301824377786288	0.045674173827232295	0.08602635945590731	1.8503373442269395	2.2670277084077908	2.18601193596304	0.6231679370954202	0.4453252258943161	0.4428549342842685	2.39703607844205	2.2347691619665198	2.7874448668425966	0.22603782417001805	0.24746654562295925	0.026026566790372945	2.3893772853602444	2.087504721786561	1.9584817648407948
Palm	0.02509115493840607	0.35795563865225843	0.1570173175895343	2.404223966374771	2.026207148526872	2.0344490013058416	0.16861796406312524	0.04130900824680939	0.12157786653181801	1.8560715572074389	1.3485788017360725	2.664461535027888	0.2508308000129741	0.16317083186285974	0.1601465446072575	2.61676998665607	1.997863481405825	1.7565550026963992
Pcbp1	4.031655939542473	4.042530672806353	4.7089602949576514	2.8915072687294168	2.1089166822258587	2.1401872690224764	9.172040365065095	8.071719995111856	10.435088764674038	7.454345288841875	7.95038465466565	8.023745432307294	6.610412388029191	8.384616240557339	6.770815196929834	6.847273655054532	5.425237463472277	8.17600583592598
Pcbp2	3.5936063783028978	2.8077835419467383	3.3295908094352296	1.10164086544871	1.3466227694630395	1.4834017090512148	3.917661877207373	3.5784307097186985	3.71064707477586	1.8320367096204235	1.770954421140479	1.6424714812216359	3.092301407596535	3.5154482933007505	2.9864314399397203	1.5933966529473949	0.7206608515135233	1.6358699125028349
Pclo	0.19124873147286053	1.2972029869903268	0.3528372781609859	2.474041217706476	2.82514334084834	1.97707762179187	0.4857683050023132	0.2827030492793777	0.5670522719955551	2.1015316755650972	2.73703386984232	2.3725236798998144	1.0959229503181658	0.9479240771835732	0.7317590130382549	1.8078906737436613	3.6609226955054415	1.0608143065596232
Pcna-ps2	4.435486201128419	1.3284557239032255	3.0928449839889223	2.7129162076942013	2.175100141259225	1.8397241808022409	6.522186853736793	4.393326969925065	6.1835233662152325	5.199839593201211	4.795712236454572	3.615601280170112	5.9361366077227125	5.8235280360923625	4.506598903471238	3.8445606491353854	3.1498633506730966	4.409647846663543
Pcx							0.31992648576326016	0.6992372752841456	0.57984836008937	2.4139135572463606	2.1569579775619068	2.8611964370489886	0.3736688981892121	0.4829215668487117	0.33284757175453744	2.418090201624892	1.5333195999393665	2.7958137251138138
Pdcd6ip							3.002581573870641	2.8041990471089715	3.069256999314252	4.810084275823686	3.8496125202476312	5.480347960596293
Pdha1	0.808822946501203	0.8444114288971741	0.037658427147722384	1.6762184935463618	3.0382849743784788	2.2586023743552537	2.260257702385475	2.40910180514138	2.7044982320398665	3.9459675131173233	4.322155867020617	4.845059256899801	1.1432315811853426	1.520155206982256	1.2917226555821786	3.8525886523299055	0.8753957290750132	2.2066004007550295
Pdhb	0.03378441494229157	0.03054759043824786	0.01083060522291614	0.044785199382997104	2.162821224835505	2.1394847091472213							0.1261446148362826	0.10754926395865358	0.08941093654636792	2.342184766030411	0.18611281049546294	2.146411706416093
Pdhx	3.765254582671198	4.634547608061904	2.979860959022591	4.137165681963525	6.201866214720512	3.823761848349269	2.9780162847762446	2.415668512384379	2.7066249065817547	4.293325473482134	4.799163548768754	4.834552930730139	1.2027040381992646	0.8976948087122907	1.0976647153482058	3.2723744577100624	3.2726540196859246	2.3113559563443817
Pdia3	1.5020554472552037	0.2334412693809813	1.426617993949792	2.62461405007971	2.818074597908167	3.120595133916863	2.5595019781308728	2.284818661375576	1.958851288371548	4.339942919052678	3.915835394550845	4.387426643847531	1.3846584860277842	1.251817165629893	1.2328680685132725	3.5023015325916496	3.5077902100905467	2.51780989337052
Pdia4	1.9539194262721056	0.2571409906526073	3.2312233810075592	3.11704690356468	2.654177806080728	2.518062337444125	1.73507140217641	3.231297417992037	2.1984188301930105	3.8543642516960097	2.9998075175337844	4.753091631265061	0.5965216567478118	0.3252943659088671	0.28299767914259705	2.280878386680804	2.8958298454178224	1.143102890110204
Pdxk							0.11859366277519605	0.07307862327334437	0.0983803437676964	1.29032883778773	2.170529497638733	2.450289073224943
Pebp1	0.0098846943453991	0.019101788834727008	0.006772512363574232	0.7201255360291384	2.2610517874430727	2.2241043365889235	0.1614331029666829	1.6543330445089013	1.957535489056051	2.953366453961668	3.2524517211728665	2.1542935431482366	0.09119807681051044	0.07882911495081096	0.03126055420221938	1.9493970356513457	0.2913596342736249	2.4760211006639734
Pfkm							3.5609725201149613	5.06578061217951	5.40272458773804	4.4783613905917825	5.234212728073923	6.870355702789223	0.8151883107851089	1.17493539215006	1.0136792444082032	2.9225518550251945	0.20800366463420064	2.724447783840208
Pfkp	0.03363613850800719	0.30792601297977085	0.11033064193267356	2.8835061164923657	1.3810380954210313	1.3211114718259196	0.15535761559780634	0.27265212246850473	0.16020402160451844	2.046480945069	2.4476970957830555	2.0339431237716408	0.9469820671892714	0.2175150692600505	0.7576317040156498	2.092936460593961	3.2478292684807886	1.1009156422921202
Pfn1							3.666902908782165	3.7948552335423837	5.915383921572977	3.4177519031946635	4.527012576905519	2.750050301908481	0.09242159083348928	0.3484004804704935	0.7072547017238296	2.472776247414127	0.1789116236872056	2.35150940206861
Pgk1	0.21557223928151645	0.04769705545102873	0.07558588037122238	1.4490060706407644	2.3766265202325294	2.24689606935126	0.8238694925983845	0.8929339161151589	1.1308017656083078	2.937079489707376	2.6964080411985565	3.138687212018069	0.29238834775188777	0.1997326465519617	0.1920652160928974	2.8862845378378164	0.6584270571895646	1.7291442084489987
Pgm2l1	0.06669846856031651	0.12889220622505798	0.02658041825395484	2.66923156992604	1.6981333448026614	1.385940171585777	0.2066454372295124	0.07342753662700094	0.360165439804175	1.762208419657037	1.7864454751341745	2.7461132500957346	1.8135896529455096	0.2068873380553245	0.7897987124374016	1.6960717957834062	2.255200092038188	3.31967111229824
Phgdh	0.20356908268572727	0.06130353212940104	0.12378072886687708	0.8071872377327628	2.9553861172419613	0.8440200411972042							0.04751038882798793	0.05404399794774605	0.03437600676473886	2.216903303730158	0.3024333487051385	2.2272619086391696
Phyhip							4.914433994362625	3.838337657819716	1.6569605181668752	3.689115515020756	3.69074137193268	4.278530041773317	1.5968988776472732	1.4641394698262742	1.0568103147801853	4.085640435059325	2.5404700863256204	2.542919699033832
Pip4k2a	0.032995076671369354	1.2161404681875259	0.7376505281552732	3.158129410417246	2.069020225067085	1.8367409483144943	0.9539338550598856	0.06638478077306686	0.6432292076804421	2.105944740763213	2.2477799947328068	2.9096274787536074	0.7863526332451976	1.181171731002772	0.7438409709021205	2.196204605619038	2.9538956470660755	3.2135965857852327
Pip5k1c													0.40935693829751024	0.2663353432008181	0.5132600239320744	2.755169346124561	2.1169795268030787	2.1752688861522733
Pkm	0.15069208595936334	0.0829239203087547	0.12207481796549315	2.6103832275785686	1.829099098361795	1.6471156651464836	0.4349251559850321	0.4205282577066333	0.4910045760615848	2.071771720740474	1.931490663595542	2.9967812664520617	0.2210578274102449	0.2186401327346916	0.21176226585066685	1.3337284448522475	3.0124336878271065	1.0126803927819787
Plcb1	0.1496493250004322	0.2891915223203874	0.10253244747397852	1.6121082049008313	2.527237153966804	2.1752395461123024	0.3873210366332903	0.15552872027432396	0.17516025254916362	1.9461430777523718	1.917272250076913	2.6585587481072768	0.3004528169255175	0.15138509417696738	0.15154713431366726	2.053780711966102	2.7218171637835087	1.2463193972710611
Plec	1.2206845112538456	0.3076831730294501	1.8686033172668053	3.369435207783648	2.10558385344056	2.8016934422286623	3.576242323770681	2.8464176299456967	2.883449658609572	4.202234083583412	4.402240407748312	5.749168717627442	0.5297729135465525	0.4981937471193103	0.6290134671638867	1.0116510179013645	3.200569533761953	2.088983343902511
Pnn	1.6124129435460022	2.782551957032549	1.6067878466414618	0.1863206372183296	0.11377947938522436	0.1810537469205584	3.798389681514916	2.603795437561093	2.258535340504288	1.7861508270114843	2.3510970988041446	0.4436230129338023	3.624026130288591	1.097819746510118	1.0494049197658066	0.7355047719203766	1.4371637351633435	2.419258160092126
Por	2.089743262075797	5.161511520481199	2.781430469975382	3.279344697018383	4.2259706238561385	3.9441043143143886	4.278070019828778	7.571771069407728	6.587711307219907	5.971314516044528	6.4606552350425615	6.608336360072943	6.5438113460115135	9.328785228441252	9.449765176389368	8.781971055920332	7.938525435568737	7.881593706669999
Ppa1							0.20329096587580625	1.6183307229712218	2.493023304206784	2.8931650718183017	3.0863559581254685	1.3468049626954135	0.1386277835723666	0.22628832678560176	0.13147537221091574	2.732242217659642	0.3646042831133443	1.7558427638635918
Ppia							0.4841500904780829	0.5652280555522012	1.1186576902439396	2.5410884193531995	3.1493104508073286	2.0239259626320143	0.09030536602723896	0.2455373909813829	0.06545181523668472	2.625905979061748	0.05533369825194772	1.6724794866512267
Ppp1r7	2.402992285713115	1.5896952793165535	1.0491330826977396	3.2948107625436784	3.5491494949266493	3.673273868044213	5.257329271550086	5.605272452682081	6.282316539847642	7.6677959485047325	7.439930877497347	7.734054839981222	2.0603913568187457	2.458097443445476	1.9441590749790767	4.7273736352406726	1.95864327419326	3.2551180233075607
Ppp3ca	0.30583079703527016	0.06897896653715828	0.3475629974855442	1.8120850086867104	2.442052001033606	2.3310126565804463	1.2521634482684376	1.1127420158259105	0.9294249199889414	2.9080663823900967	2.8688462271173	3.4018590120100507	0.4043813673583159	0.4041731229869676	0.38771514295328346	2.6742809533549514	2.5644248319974734	1.5900300432961063
Ppp3cb													3.2570056002272314	3.2334440887977465	4.028086260102419	2.144634551840891	0.875543482457782	2.633474847253067
Prdx2	0.09461972222829236	0.18608060128513346	0.22100763104742788	1.3565808978968037	2.4283544095791383	2.3454504075638742	0.9582952438701084	0.7712155273985709	1.039049614355298	3.0395239697347334	2.282712415565214	3.1865939665398217	0.2914185973402761	0.30450023914929225	0.27515859986304064	2.9426311096982767	0.9464260744628148	1.8838758663454704
Prdx5	0.2430672841243526	0.1891885147798872	0.17290210972808634	0.8174931735258516	2.4643666874062378	2.3857371130249136	3.0105692942740823	3.202630422976141	4.962128281096473	5.377392500568481	5.176646919463521	3.3809038053360383	0.34272471859451714	0.5885876344202456	0.43570364256975225	2.9769257778185025	0.14931634477794564	1.6730607756366227
Prdx6	0.015309888193541312	0.040599004180649205	0.0339286975389259	0.461858543076274	2.15017303816952	2.3136515341066075	0.0556824483332112	0.6327717890520175	1.1192086895370046	2.212657497988721	2.6891691712227597	2.55177592817992	0.17223052305848752	0.4370005286890013	0.13406694017167375	2.1910226259883308	2.513182829661346	1.9236114158059108
Prkar2b	0.03724054279619062	0.4987740052207699	0.5564524451357624	1.7743046556915136	2.5664601629548747	2.4763190352854725	4.499899668663504	2.213447195223626	4.855686140657962	2.2841691737122067	3.6359688510197854	3.3861796606976005	0.9346109912163696	0.8326660622663947	0.8297847827761371	3.2441170566539155	2.8074515737831245	2.3280324144850058
Prkcb							0.9198176299620544	1.4491987747793829	1.066413460672993	3.1643362362186407	3.1145133112163377	3.079560957922097	0.4024007302683017	0.36509175086405604	0.3420865361965416	2.5835228992093042	1.3611597311996475	2.6243668452544524
Prkcsh	1.5139301122806832	0.6080712534715383	3.695401908349944	1.912775645142307	0.9880838042516952	1.1971687898796384	8.597906155866879	8.118174442750918	7.520188176196937	6.568655611023788	6.534934369944213	5.695370316696392	3.06971501466461	3.8727691860943327	4.887729624877392	1.7218938825694845	2.495127897413597	3.2400416941112766
Prnp													0.25550353239936074	0.13888616696485	0.2685713681137706	1.8670399329714653	2.8447427347736007	1.3007080080994535
Prrt2	0.02373436869386436	0.20699864002572968	0.3535287939648648	2.049288866203744	2.3840102615044168	2.0899924050664938	0.3725921655251516	0.1960178997573516	0.07460276831059316	1.9004460439973871	1.7224525639900017	2.7117991158419734	0.13144291389067947	0.06058437865458941	0.06478621234737023	1.6613602129489629	2.7466620098116707	1.098098220835903
Prss1	0.33452745022147845	0.014066786122627134	0.3520412568971047	0.9058473405550596	2.4829272021568567	2.4140505910871335	0.3988173840012381	2.0693505404780916	3.210361617752995	0.7983870493972542	0.8902647951310555	0.5718441196058723	0.6118378611522108	2.1365571397789824	0.9370537162402384	3.1385298086070423	0.15623863566893853	1.647315730172506
Prss3							3.334424364467926	5.817522498723199	6.027330242459059	3.968168405141439	3.941632099353528	4.856846470840723	1.5924842384792124	2.8965784497438807	2.815091170928689	3.4733920356864503	0.4240928301710402	2.2525259573408887
Psat1	0.5253279821250392	0.07360254680104977	0.19426780441532374	2.4975208324387097	2.12993220127324	2.0536728178778856	0.7264036847131973	0.6356192322690568	0.6993225166288715	2.766268639694391	2.561952528778305	2.7194783953751247	0.2453918212885413	0.42375414262767097	0.2894909228046308	2.593083525169926	1.005928659791895	2.497039951026121
Psma1	3.6214998119561677	0.8430291545274109	3.524755460970872	2.3443931332271046	1.8158088985692489	1.6718975379459935	6.48109825203683	5.2514693363310965	4.829064475243885	7.844726111837053	6.169638375986848	6.867570851575791	1.5400184078660235	1.62270887209294	2.2715158466192698	2.0691998125940265	4.460798324034447	2.9762992553328638
Psma3	5.0828503735892605	2.49004201431013	3.8450671497537576	2.8264542106363897	2.4365939631063243	2.2940010424418364	9.585934050940851	7.520742459486537	7.39277664811423	9.3975963978028	8.781495361508556	9.987872231018645	7.258629423933928	7.472133849402742	6.853946518835844	9.544118502456199	9.081560504503702	7.429150982008305
Psma4	0.8079539233663121	0.12141065526578612	0.4201515915141113	1.2036512923457954	2.702131867160684	2.572618421522148	1.2475864336193079	4.046625642764932	2.9451217295629197	2.849861257950142	2.979943777210752	1.2720237195064121	1.1305020368928638	2.0646132957055414	1.3874530919946135	3.081588543699047	0.1343419277251207	2.751366998518821
Psmb7	0.36702281731587066	3.1890146621096096	1.3728108595574398	0.1698848303805955	0.8820789609908948	0.7607747656991776	1.0117273075899391	0.6676614425462786	1.6447651441439208	2.0810365294704503	3.203218271472424	3.292033315578761	1.013384817133403	1.4213278333313717	0.5648240095192959	1.0026044476576952	3.649632717610975	1.3803702717851851
Psmc4	2.547010664031069	0.15314664737880432	3.3663314242580427	1.51717120895181	1.6325478318879012	1.3813691326055455	6.441840526078148	3.986271430663448	3.2825901929043204	3.840782518966426	4.101643597768867	4.130322305155645	3.0124860323691065	4.680277948459908	4.723769936957933	4.175555890835353	1.9328692415608317	4.155983879630793
Psmd12	2.214174453878147	0.21316426348056308	2.407019109944733	3.0980882268803454	0.6904797404683269	1.9798694884438943	1.6433326139685929	0.23464646337079376	1.2630601330346043	2.7012606566762543	1.3134982300421942	3.2863406681809058	1.640688860535532	1.6194355848997053	0.6828148666197922	0.6822611853384667	3.6740457133107287	1.8519042713156881
Psmd7	2.5249179073566763	3.9074480210259104	2.3162866178295265	1.0982401557840948	1.3964311309674893	1.0905090012035326	12.720329251953494	12.555899142635768	11.29950344784592	10.401058801881168	12.757573531388347	13.317269139928033	3.6525107452729455	2.7834981984099	2.5354787302748454	3.0009097353341043	5.5551194212965	3.2358171745668183
Pspc1	3.3381220405353047	0.2570961428437981	1.8246289700260736	2.841875805712504	1.4345870056994947	1.5428389578373496	6.140035501571242	4.776532401547252	4.0462856217820535	4.109584286224952	2.8008319983911956	4.091277604616379	3.5429556248377136	4.626399086033652	3.314890310494332	3.3581815751436057	1.2603100452469491	2.9774183859290213
Ptbp2	3.892671002935501	1.0357707930009208	1.8276969984350224	1.6454487325394749	1.1081971529881762	1.0638064868468589	4.2001245394748885	5.645027340836285	6.216204769184039	4.043330994045118	3.5110825659443456	3.7961507106162835	2.8903177401614886	3.2389781430913978	2.7157415665964053	1.4492280755098987	0.34182645585305005	2.6022108745897587
Ptprd													0.11093554602881912	0.10500276843315492	0.07394724846912712	2.044966908666828	2.4077627330573184	1.7157009504169185
Ptprz1	0.17321625600678744	0.13591651556892992	0.03945366282371239	0.004897562032211968	2.1900466484474888	2.222490558035081	0.11842750159472028	0.3142730744401413	0.4326435348194139	2.427548252083021	0.5096010898724176	2.4713351309273914	0.06586088096513228	0.16424123056627438	0.1906306377937753	2.893897355932747	1.3925973963454177	1.1863353315407716
Pura	0.3465680677729875	0.16892494753392626	0.2041195525895024	0.9607555000285776	2.493389975048332	2.442369729854179	0.5599706180783421	1.8502798032583847	3.627031358698704	1.4438527171228996	2.390217760302287	2.9530913016947817	0.2983818838143173	1.219052643245258	0.3344200774456032	2.8783200619521976	0.3095349998571777	2.11006997946366
Purb	0.04217382392201163	0.08149928068197629	0.01233772210248115	1.8454685634278616	2.124313082776029	2.1377327265819326	0.01891995867608804	0.6571073174262255	0.4390705480512892	2.2360965108265454	2.0399538142923443	2.637623960620205	0.3046086248547324	0.3936654048225172	0.3901154827549276	1.6256552034437566	3.125575451488244	1.2677661561215836
Pygb	1.793338498814528	0.8909868791378344	1.5820424678939893	2.500420579737748	3.767317318751808	3.3246462350666217	3.837209961699575	5.731509074098841	4.170935701606578	4.759313991834446	4.426045848254361	6.748118992372961	2.682809089502108	2.774701109942564	2.8305219874758465	3.931466831225248	2.351176738134693	5.255460242262294
Qdpr							0.3513512757031622	0.3396994003654097	0.3155155166314456	2.272816926701458	2.18157981728638	2.5209161497813444	0.19261226962179784	0.2462426693304257	0.19306413469553305	2.4849529855682757	0.8226343282981894	2.3818453812255083
Rab11b	7.386195207541102	8.532442541566647	7.264802386410809	5.897689625250751	5.687770429096898	6.174549933290485	15.958032259900307	13.778950949988847	13.156130995413037	13.128294745705855	13.11085577438642	13.906032994055181	4.200310245298343	4.56031000940998	3.5390782375675425	4.3083136616729085	1.556237514977089	3.4125508107876086
Rab18	3.481869077184378	3.025038943326721	2.0963321317002768	5.183567890896546	3.830515548677337	4.541056801844608	6.722922213345159	8.63570891988812	8.380589255403718	9.805103634543576	9.094652839781984	9.48043850844802	3.437381677558885	3.0724819101213336	3.4946729007660617	4.485940184247412	2.4135177998663635	5.496965735806426
Rab2a	1.7802101973335702	0.1272638390447697	1.6037433110278403	3.0351636318901645	2.7730368618896977	2.787585488267824	4.97954217475572	6.5115010763600125	5.841490361212636	6.454843921726785	6.631980392011954	8.302194512616943	3.0550733138832498	4.038309038215417	3.3284112567710933	4.5556001176277325	1.5129556589604831	4.163445849244773
Rab31							6.455146173897218	5.394916798949477	5.1445866266086915	3.7424443710221182	3.779764765775415	3.998750311796623	4.475131265492601	5.508958500422052	4.841320849139128	4.87614663051374	2.320631952751264	4.557069269604252
Rab3b	0.01955942687504801	0.016953284578646997	0.014056511460278844	2.08571976630476	1.943972135648112	2.015844202511385							1.4564838927216897	1.3430049399996635	1.325330712204771	2.6748472918012824	0.21511868043911844	3.2872659933677215
Rab5c	0.04654851319600194	0.0289335609091858	0.003976379452568204	2.185733355477241	1.8487365609723776	2.0160690906133056	0.35336322169329465	0.4504979799585659	0.4748644958572529	2.2892379605954782	2.4694712699907213	2.502669608806146	0.4021414332805512	0.2637669490818431	0.3135378250903237	1.2952722090043374	3.1292588930810625	1.3026227825967305
Rap1gds1	0.03783238423554961	0.03919693045755172	0.01985015219718304	2.0078053439373984	2.0373705543192053	2.0510974944677174	0.34182794843670994	0.2939091896275272	0.2537734997521075	2.438860867673612	1.9757533347341307	2.4058043189483143	0.3541559265257141	0.2575609862271573	0.21946312951852054	2.3974730075041815	2.4795837468366253	1.8175049823298373
Rbm25							6.239434921436063	4.143666029987903	3.5250112880444	3.3249440467447777	3.8593419656205668	3.4424446562155784	4.210516719661434	3.667305119645144	1.0463355021084169	2.5633710379623964	3.298584969157956	2.9094752840438773
Rbm3							3.561081866340837	1.7871210396798474	2.040817611930598	1.3172998267978793	1.5614222685747434	0.19711738336658152	4.2363011994888415	3.734137210504645	5.9805758336854735	3.0776674480961206	4.751642018559559	3.1716430960372217
Rbm8a	0.9623457827033952	3.06185524230098	1.3114649991695635	0.4798907536338684	0.29198602653783623	0.06020370584110184	4.947808300063894	4.584776449898711	5.190346468757153	3.1476493450363394	2.5057567670539185	3.3722744135237903	1.1331137430467095	3.214779087109221	0.8953797298499351	0.3352609213132085	0.4250904061444483	0.429900265599296
Rdx	2.9923606714559705	1.2612477752645206	2.939336040657383	0.23673333129791505	2.6888717835947804	2.110453496830788	3.6704703631823072	5.367229472051017	2.6038521919086084	4.1987978588962855	5.2417883829833185	3.2833612529403937	2.543306972243212	4.993580815258668	3.4799359043771405	3.779396024017444	4.777765450194393	2.3644080081465724
Recql	1.4615430516026149	0.20905789579781114	2.751650999911081	0.09400702903324344	0.0876699186462097	0.16873865513812292	2.322764731815977	2.2157877217519046	2.1242668351864182	0.17773422363389474	0.17635704185557802	0.3260216305185162	3.1578324670605653	2.8270350692466915	2.3201903078038923	1.1938540742814865	1.6083553156127741	0.2270011994757921
Reep5							1.989014501738172	0.12840699575992187	1.1110218572278183	1.0855142856356794	3.1798955343179784	2.4375700354344434	0.5460197070523882	0.5825003183263098	0.6629187548139157	2.9502722395792205	2.5526984434841147	2.1017512439558392
Rgs6	0.1278657415103701	0.15587088583604067	0.04996198596810838	0.0901294188525199	2.161592735331704	2.287891448202166							0.12298650017483465	0.9143461444479152	1.1482794766892628	2.7196239836924123	0.2223887490680468	2.429659858674854
Rph3a	0.019389242844780028	0.03223511636550843	0.0107716010705569	2.0149780833019797	2.3699423422134123	1.4664521705874098							0.289109618096592	0.26137918960855816	0.27653733415589365	2.9098393319491818	1.1928399350124148	1.9295452483626137
Rpl18a	0.8096375703367107	3.6514265983932255	1.252266942593474	0.8774187878141428	1.039541364108544	0.9925896617551828	4.602452026223184	3.1656119173852733	3.1679735726029223	2.5147926486301477	2.3403906137835744	5.001458876785264	3.7722246554581735	3.129269930415534	3.295046092257436	1.7639791052788298	0.8903414072840969	2.027668415816316
Rpl19	1.6144897705046044	3.604505334357096	1.4657522144920012	0.6627856250515104	0.7829110244640101	0.9152099936219216	4.416449252637549	3.487183948991503	2.334320091752987	1.9794971498611331	4.475583639599527	2.4434911966566344	5.379900913357494	2.6814044918423776	3.171782660030192	4.009263865151255	3.3067092827142126	2.3191826466080285
Rpl3	0.9760763187575144	3.219430903535398	1.6622717853118572	0.5079518792519997	0.3611950748925912	0.5102408161221178	8.291428895915834	6.5117348567360285	8.295683085738947	6.3219061828812775	6.335832992766558	5.753360405615743	3.0150291412019268	2.9528379478757545	3.714752937434137	1.5124915966740664	1.1229926854540344	1.2689560743204389
Rpl7a	2.559832680304297	5.162092810709837	2.2553015925710995	3.273123045447877	2.435427346279396	2.559832680304297	6.40299443452909	6.5136694779434565	4.952159099907743	4.928167124897279	3.5940660370303665	4.8635020418019135	2.6892806840654866	3.1612723454447837	3.484132465712632	2.1457477085822263	0.380856704203024	2.5409071557346747
Rps11	2.471191270748605	3.763810694188261	2.6501029361014736	1.1537395839460292	1.0551178371886667	1.1942680793674694	12.955858183521144	13.400099427922225	11.674453602858984	11.39178373453642	10.70425710397308	10.943959222966607	5.591226426941836	4.876897293224332	5.062327612094325	2.7693231021667892	3.272820439457852	4.152908972872292
Rps12	2.1102248428219545	1.290447145688318	3.445939383918691	3.8528490511437137	3.934547739931508	3.7113470780248994	3.1798989236755766	3.28162452261684	4.1560939212593455	1.9926649805898315	2.175011569997877	1.1026604962801536	2.2217906427888305	2.0567877466831503	2.4107468789393445	3.4992241291687374	0.1242268368769864	2.259244574411256
Rps25							5.416112760309309	5.12590965433796	5.177421866460299	7.299515268592168	7.606559269237037	6.304733759708995	2.040759174056934	2.181595454538885	2.061507212721457	4.618915018585266	2.35999708217842	3.802721887100719
Rtn3							0.7338658121010551	0.10237919018540144	0.21125986495752394	2.2828708395637745	2.1435576641497573	2.4772971389511933	0.42346306730877736	0.4322482566108688	0.5806293470350289	2.379989569698344	2.9760360323262365	1.4166158688632835
Rtn4							0.5495159859942401	0.6926483543387739	0.6225867027558022	2.3835969041656835	2.571841852918845	2.8490629295316783	0.2951235323183071	0.5037277932944448	0.4948214409493755	2.636468802864624	2.145226464779816	2.4365647459265487
Ruvbl1	3.8991796391465647	1.518257999335274	2.6670575614779333	1.5489921034676941	1.0922327721679408	1.1690538457069546	10.60769251463203	9.341600445174668	8.208703732691733	7.681164688500749	8.271692413721354	8.001798789129802	4.166750967479453	4.475971031141764	4.2775018247658725	3.1842075681312174	1.5555009308979322	3.1482228090764584
Samm50							0.08937061550776641	2.4845732100625155	1.2040565728901256	2.4140696167454694	2.078683900439928	3.1647421191545497	1.269517161360564	1.0407511528354458	1.2997483994102732	3.695221903378486	0.5690993833813046	1.3604341739236352
Sars	0.747330310721939	1.6296637475455271	0.8888646275083603	1.3938577185414165	3.3421710689637965	3.0239112598325137	0.1847133275123067	1.5809826467843635	2.5163776193593987	1.5872201783556337	3.430226933133108	2.276621161135672	1.7051433816222823	1.892580672511144	1.9867164327997937	3.3423623113406062	4.553591470459505	2.7341381198184207
Sdha	0.5380391320958579	0.3344101037823927	0.09424879606579474	1.47452447758078	2.295566266775192	2.725014955524633	0.6702447436432284	0.20149346920896968	0.18947391329504606	1.9557250531754	2.0463679018541483	2.7753413380144467	0.12509459863775693	0.09597855008830494	0.17698627099931136	1.7568941146161101	2.776945409833913	1.0982977184103369
Sdhb	0.4052008596172684	0.08733427096542946	0.27357804921286616	1.8781907243191451	2.417489241720693	2.356606543338004	1.1389560258667084	0.5979752281831969	0.8144087065041752	2.7277998630732267	2.582409598539807	3.0953346480720474	0.4524588763346325	0.4710283276633666	0.456848411985863	3.0606852899756056	1.5168160724404582	2.1685064880998604
Sec22b	0.13065738146559533	2.1963931150513942	2.090059984603976	1.7001890657448289	2.9487729769693343	3.217464254385121	3.7304975805150757	4.435924463331291	5.679278457557357	2.3177652471179826	3.8163460753868064	4.250051691135593	3.5812021742531392	4.860470303251426	4.777033316178574	4.450150015864273	1.9305609191135757	4.100876303915575
2003-09-01	0.10610583836989156	0.3262110038728205	0.17639206325074136	1.5017389343312075	2.5582407700693146	2.2348428405935516	0.4819530756035406	1.4778044950135765	1.29450781685571	3.0966313829583485	2.9504865287380624	2.9091126986648885	0.3107888992859825	0.8071168465453071	0.677740925139257	3.1141452093397706	0.3150870054161825	1.7841630844721157
2004-09-01							0.7383547464329854	0.6180797675328629	0.5301279148339543	2.667850186688564	2.5228079022581182	2.677442416235504	0.2948839482370157	0.24167195394108465	0.2519789672668236	2.305481723061661	2.211683637077204	2.268341051463194
2007-09-01	0.5526578824542171	1.0230505887659342	0.8737098762612412	2.636021475581529	2.987297405118723	2.7348135254272106	0.787490815780907	0.6160879674213774	0.6086034118633554	2.657761875389056	2.59559216872544	2.743085012516574	0.8776609568014222	0.7039817171923617	0.5818846622952091	2.866977485164778	2.736139322742479	2.5043273683756992
2008-09-01							0.1454305884344687	0.08777356283478145	0.0175952040721349	2.1376131630891333	2.19307200414092	1.889876725687023	0.3405323619948256	0.13452674206729573	0.3018907704792054	2.207696234485053	2.698931219186864	1.4412020925359883
Serpina1a							7.885357944585186	8.203400792701888	9.630429911300745	8.934230330850475	8.595721926420119	10.887030725829673	3.049551319012131	3.711524606230673	4.32345155780332	5.4992361840769615	3.6415417387086704	5.791861374112884
Serpina3n	0.20604130240619148	0.10609442525591824	0.037615629246499145	2.7562981456361144	1.679814359089835	1.315198778388856	1.042772167573812	0.18973826291741205	1.1432843695839234	2.334106825804963	1.774557884784826	3.3114566045199405	0.3463791356945656	0.8293336757195284	0.5037170641118732	2.4657703122592567	0.5785991139625363	2.8378690708717715
Serpinb1a	0.16754573998327815	0.35491116007528983	0.0738908803781409	2.634534633823764	1.9705218744635444	1.7566875173951717	0.09912898056252707	0.07050196794525719	0.08818533957234229	1.7809390040614088	1.9741168215643097	2.4010138450906724	0.08841132313921662	0.09637858562139773	0.10726187709985496	2.7940641262510906	1.3360367251028318	1.4750449324481163
Sf3b1	2.8033421004513466	2.1320491143033435	3.778544400169858	1.3507319576588332	1.14359139065056	0.9873898271138044	7.653781908233737	10.00008965549191	9.074757543200873	7.904403765973416	6.954240800306492	8.706001604845596	3.8935352573934656	3.617437464397181	4.601198141899091	1.7744133773599082	2.8224875530537195	2.089388421945902
Sfxn3							1.545434377803933	1.35012385680187	1.2064667216437108	2.7547986050017057	2.656958702909868	4.0346012583416275	0.7673604645875052	0.7519075907381291	0.7353875291280048	3.127005368761681	1.9309305733089703	2.801088401760052
Sh3gl2	0.01605368560280385	0.042578738426563824	0.044459281788803984	0.8679357934349002	2.44149749704963	2.0728123766106568	0.3264057762442948	0.5671724564809708	0.8941610734073677	2.3911373896172545	2.5679992715674045	2.719408523360104	0.02327444257863776	0.15001886662112898	0.11892374100789944	2.386492965178611	0.40177222206052304	2.166805068314169
Sh3glb2							0.9180859569050543	0.6938497315428783	0.8444286672450397	1.3020017581932772	1.3901670527174008	3.630399623836273	0.1354990943770541	0.7805125414392572	0.6003450275827216	2.082014479773121	3.1076788520188656	1.212546800263451
Sirpa	0.2264153528525904	0.4375388968039727	0.1720146724244976	0.18508333747365344	2.3653302707521324	2.3715660743513816	0.5004477962855358	0.3003199709770095	0.5659990069044252	0.5835570450843031	3.191706409759514	1.3740730300280437	0.31982634923580233	0.3789247760237547	0.2294905779127589	3.0990742007904384	0.6413020224091339	0.7010074208945932
Sirt2	0.06746538980248021	0.019959429989448142	0.02948949538854722	1.8687702225174745	1.9917859524503976	2.223242515804368	0.15824118611078708	0.15982199668276634	0.13425131441653548	2.1434270757666845	2.092764699721426	2.212315425464281	0.07668524530306768	0.11373724174498558	0.07499647130977254	2.5008317878718844	1.5568447534633223	1.979319668464848
Slc12a2							0.6231754805082261	0.5901123862652972	0.11474257699293793	2.3624552180401888	2.2194301475206784	2.622237293937891	0.19937445931366907	0.18411246743431176	0.16489222564442887	2.567712868224556	0.4441611588638464	2.116535599123062
Slc12a5													3.2397113570418963	3.5745020677476984	3.1336462256419737	3.4495483169617462	3.9530698712023478	0.8803146029811165
Slc1a2	0.02352618749384435	0.029688712050017912	0.08714846286798332	1.4599286287240665	2.393557850633242	2.057639351914637	0.1832361902620066	0.14669689106365166	0.11218299658294564	1.8626839635703405	1.855656326607612	2.5575988453900766	0.08196096617031601	0.07108161427701082	0.09513305605622598	1.373777461128505	2.8242694809483013	1.1774026716995365
Slc25a11	0.015839972150997264	0.2456574797455537	0.13909822499789742	1.1944848875189358	2.459290673255724	2.252845251218879	1.3372496646818146	1.5880755942629967	1.4998796477652006	2.9360224935203854	2.9573717391277268	4.074260721463527	0.71663468156306	0.7714457790703566	0.5291437687025207	2.9085214234800696	1.6435772176114976	2.894372341583956
Slc25a12	0.09481361080846057	0.11328887354312088	0.06317720906356401	1.0962723646897845	2.3838138266777302	2.261968540335616	0.5910382062465279	1.1165213383645989	0.8899886645658304	1.8707663759748363	1.7750017267553972	3.6379834671226177	0.3699593909932644	0.4231785603782197	0.3294360450632911	2.5352508122654216	0.4554518426736248	2.4927682895653493
Slc25a22	0.03649476897502628	0.11424850366700386	0.3327246510614002	2.1892485368990493	2.098693183751113	2.169612738567304	1.0125775372423882	1.55185603288725	1.3987122205788456	2.7591980372485363	2.6899425944953514	3.925776900454657	1.941027257284635	1.1241251117830275	0.934650732384982	3.918707085253133	1.9487135891912601	2.6781617741334283
Slc25a3							0.9082101587325436	2.5818177019619637	1.8454089832175269	1.7202232337292878	2.03007000434832	4.149591095933574	7.945529877583599	4.973650767378458	5.937143172341952	6.009555188275898	6.972724104797987	5.3358028572336105
Slc25a4	0.11207314758078796	0.0490466806899047	0.2653214853499379	1.6936105031690398	2.3010473133689042	2.295911054755922	0.8390765967661838	1.094017044085308	0.7916250454160699	2.232983996500689	2.1644743783702096	3.6005754759935	0.5038811267455291	0.4519368574996648	0.6036302826044591	3.28935906053877	1.26976851005602	1.7521312834042757
Slc3a2	0.6244785811696667	0.05462254928142488	0.2760843053379966	1.9341917007485483	2.4756779852511714	2.3772370500976048	1.1380673149184328	0.841301175247563	0.9031734406761938	2.81210824079153	2.7401950141704092	3.233834529716592	0.7158492924530427	0.6920339600334567	0.7426654791992684	3.213624849246745	1.8853442310272632	2.591634319452169
Slc6a11	0.0593310380900787	0.08628172598953927	0.015548920319545616	1.4004716031725324	2.633318586006056	1.6964029571182846	0.08064642446601455	0.04011743554341052	0.04309243777920283	1.5806915234946468	1.6799017747211196	2.5869136191631426	0.4294042834486261	0.3391832851143216	0.4175728633571256	1.2158395642890898	3.2189993851248455	1.2024570347335413
Slc8a2	0.05805256368243938	0.1793208627357078	0.3838847718240239	2.3270633511399	2.4440440599386077	1.6196413867612438	0.12166779739046747	0.4952553433740329	0.434625593944478	1.8370503690125444	2.1515550248116915	2.7837697692966787	0.2193370222461231	0.1220923664869709	0.1708246564374748	1.2070316406980923	2.976541655852397	0.9006385616271523
Slc9a3r1	0.08917734836711623	0.3225513244940398	0.14711572108223625	1.8672673306843808	2.458816864921616	2.129237155965512	0.1125484489655215	0.04670334318264322	0.08440814779419352	1.7423873201513778	1.5871740570798196	2.6045883782802783	0.04222430805905783	0.03782194350033927	0.026857298330696968	1.3025539146906986	2.8006794619727544	0.8702493469517586
Smc3	3.76335233091364	1.420949547840603	3.5261518839983226	3.882460298906821	1.7864744105448829	2.122717726041245	8.05203876305058	7.440035508574781	8.271183996804501	5.41152833595912	6.513322600792716	6.429150662405907	3.5741593806106366	3.338389772513076	3.683762708502037	1.3650310532992684	2.5836721725895373	1.253738012661747
Snap25	0.012299817233571635	0.04050500594446836	0.07065508350917703	2.0106957812271844	2.0818991535675817	2.0286415195326764	0.5009426122020968	0.4255464958544421	0.3868947818586835	2.2940991635266297	2.3730439481097707	2.614861700068793	0.2434674428012887	0.2179844771682448	0.2049343742598156	2.9125404719060524	0.9739549693679684	1.7343295219570527
Snca	0.015791993863356873	0.01845718580505587	0.011865119637859179	1.34366585469684	2.2134075020228465	2.227123796118212	2.033781650577954	1.3782977840802837	2.3145731720549225	4.13389518128809	3.9602074463376047	2.5531502630635186	0.11787973500665636	0.06304426892700958	0.02896859421210547	2.7577928588400877	0.28157782955896554	1.3496744604577555
Snw1							7.0816770300544265	5.245978227477194	5.051191013115012	4.156608508563766	4.728722593569828	4.08413199741707	4.020550711799878	3.640793996968021	3.4304931849542983	2.232521934019425	4.982698406150902	2.100740177150484
Sod1							1.8289357790089087	1.848223649281289	3.8447516060367017	3.660430627944309	4.202537544586736	2.137331785798581	0.5900935933676195	0.7325930945117488	0.6100224273300796	3.450972289366492	1.062439454010144	1.425504924788736
Spr	0.09196662252209792	0.17772193472809256	0.058279945271413364	1.3583285660965994	2.373680230415266	2.2709660446641062	0.3801839106879016	0.18516580777592564	0.33076655958590034	2.191224042848809	2.3391965723669084	2.3476501631962767	0.06857757658210521	0.16943982385843762	0.16278866394460825	2.0981944915059905	0.24730110237097	2.4418597229193884
Sptan1													0.07503038488352833	0.0578009488926868	0.05075601010340401	2.6175601065096803	0.23937844424017315	1.6636561695546048
Sptbn1	0.4583387443162636	0.08501426844549582	0.4119907330057243	2.4810547786088835	2.1547676654129373	2.2495332891581725	0.8091059547093158	0.6872136891899514	0.725964239201808	2.5877994149732797	2.4941042270806544	3.0479216977664887	0.4900362708025172	0.4916580188749946	0.4765251883517965	3.0948687494055758	1.3117983001942306	2.19556932422745
Sptbn2	0.3173287480260599	0.3713879146025315	0.4872247442142707	1.4627861008842784	2.8119236277602315	2.395157779013616	1.0148259578676917	1.1039362400972552	1.246522518383397	2.599561006726423	2.414540478813858	3.7695058999326467	0.2567253449296261	0.4340274393086822	0.3194090833369684	3.0592933355204246	1.51968243128454	1.6347471854392943
Srcin1													0.26114045349370996	0.10585607121973388	0.5017619571402101	2.371811241144152	2.33922518410089	2.0946484988515874
Srp54c	2.0278441057267758	2.9963525906313127	0.5503041579270161	0.7682956041965222	0.021434350092467892	0.8984122539175967	8.178737026405834	6.162755794062692	5.115749257324335	5.468567813449488	5.8511341378486215	5.595892600579679	4.568016396164839	3.1799790952845166	3.835104297740333	1.6172282287300916	4.2582898396212965	2.6978907071217946
Srsf1	2.9485250810302417	0.07090009046341852	2.0296420696339834	0.7128264977438508	0.5984037416000867	0.5738954061684779	6.023670586043552	4.656530389639491	4.04981935321191	3.2404113949194744	3.32841700718612	3.2918980943535514	4.827288417275156	4.5976199461611005	4.520830648474418	2.7101265462347954	2.5521691335791545	2.717702791747512
Stat1	2.812752237855171	0.3426142578749979	2.222746604465774	0.07099482644618729	1.7600270199550754	2.063464642979302	8.15429505803211	8.532461294872626	7.361851585859963	6.624840218993193	5.688315985796112	6.357246781963402	4.3750385219814065	5.26198465237176	5.083137715027746	2.353017147955589	3.9715345761945695	3.3614929644296008
Stx12							1.4714735287110456	2.2675727147612004	2.2808862788773454	1.5595854397598528	4.446157607335161	1.8993433137960165	0.6266332548982321	3.7361368000433326	1.7846115662570703	3.0745625101774148	1.9772604113716965	2.7119221483715563
Stx1a							0.3038381125877416	0.18202493572584413	0.2758582949639407	1.9966711159682493	2.0644410019153514	2.5900329693234374	0.21193532956237607	0.0672733018960836	0.13096589710972847	2.3268863755261338	2.38736063536012	1.3177061670303298
Stx1b	0.2551303013876874	0.17917486197642227	0.1493442853150152	1.906392075028559	2.4272140282066235	2.17878349898697	0.664584150206109	0.5128341278631577	0.3395599822605059	2.207965587511417	2.3470335782310148	2.8281357626848167	0.2919860521007219	0.4112964767332183	0.3471226322862502	2.9849177852295594	0.8654236030303726	1.9413088488187948
Sucla2	0.3701918190687129	0.27462198157592604	0.2664693579429289	1.953882518124808	2.371065062305285	2.5007457501711032	0.263599537288994	0.18131271833141333	0.2679760779161788	2.023505814816702	1.823549122315932	2.6662540203855025	0.2159245855233141	0.15430180946075978	0.18402939607317867	2.7607256387187307	1.932769991651972	0.8139052724856012
Supt16	1.2286805182891454	4.042239082334618	3.072451763696062	2.0690787529082764	1.5857772850503769	1.4789479921415705	5.556188550515183	7.04029648484051	5.111201213785382	3.9918000619667096	4.409580743010056	4.5320980153390495	3.76135394049344	3.4073347545605133	4.2502399749968065	1.8480096910589607	1.6851924917983552	2.1168291819374927
Sv2a	0.01975034537324469	0.06197732349140533	0.007829234764935583	1.5974104511627074	2.2334377382596737	2.138920511778217	0.6178279692577638	0.6298685054855296	0.049272952933945985	2.003969986944244	1.9150281671744944	2.9333241199526263	0.5187940737062576	0.4750546005315026	0.774737843110381	3.197913040704448	2.0140000889197056	0.7319421165935762
Sv2b	0.05474899769333976	0.1058003167632502	0.06041227685154098	1.6207222078566104	2.261813691260162	2.20952168057048	0.2680133925986829	0.21647326029283467	0.3776326132239148	0.4993104140839008	3.0632390674064767	1.0455425534103124	0.1488409972977431	0.14418573008738642	0.09958252489367153	2.1482719027162016	2.4843249316083704	0.5021652537813424
Syn1	0.014838660390812657	0.04828768782741825	0.011035944107923036	1.2570902888271334	2.332503736693809	2.144600568555714	0.3736303065809993	0.3121291709443401	0.3756481676590409	1.9909307237466145	2.1700423568492675	2.742814394330092	0.16782360949480046	0.1960636228368436	0.1414947793847288	2.74428715572094	1.7498149212725271	1.6189711249388608
Syn2	0.027989666790089008	0.007187293610186362	0.035045641406545834	0.507574736767987	2.2078494539191182	2.260421820871203	0.34968953248400075	0.984573246062444	0.9782256809538904	2.4682652817353894	2.8009264840019648	2.8625572492541727	0.5738431943386916	0.2192142687549856	0.8051260245310914	3.0960543588354907	0.8834776727392433	2.1138523958965934
Syngr3	0.07906248708893976	0.17776695576429608	0.20447054044805427	1.5697205411786883	2.6023657677369334	2.0098190058185907	0.5932630977626141	0.6527117530009778	0.7572881284318818	2.0243578383436955	2.1904754778662427	3.2886887794212485	0.5218359062670996	0.3272465754027256	0.33979205659268563	2.4570502597756887	2.734366445580196	1.6754163692032662
Synpo	1.2276482464668197	0.058911503537928886	1.2611631545979958	2.464904788857984	2.6901893448142364	2.8608726673921288	2.5039403174038526	1.9819346665492148	1.687598858093278	3.5145840818963023	3.3275029553888174	4.626164060257424	0.6870921644260637	0.6718787196225783	0.7196566146650741	2.371008758649124	3.1753038770285813	0.7642387649909389
Syp	0.009303248179433602	0.024726721828767124	0.0037926640709962326	1.9791886671734973	2.068385543944918	1.9877071966851632							0.35477963903888715	0.5372300176046675	0.27652296278887056	3.0853230862680685	0.533020405458064	1.5458216327546326
Tagln3							0.8837406727125035	1.0570623877579992	1.2292052229748691	3.0157495333352013	3.0904724046915604	3.0323274572670624	0.4955765454143332	0.6040569939333932	0.6026863334049194	2.9634842592841752	0.5686941524506929	2.34333971331946
Taldo1	1.2205434324695459	0.20136603398347927	0.9096761272964906	2.182223943642252	2.7743113583165626	2.930030853226918	1.1397811328213872	0.8210297369412444	0.9914839617190548	2.9868778398033253	2.751998672939057	3.147968131022616	0.6359798124633249	0.4624285972671526	0.42558799489943216	1.8309064037763203	3.2218863845900985	1.6926514840150293
Th	1.5874748885870011	3.5520500722139245	0.9246632461374302	0.8452053937564382	0.5324363653800251	1.1668054512081594	2.7983672737519845	2.259115760918835	1.7786874861049802	3.8367247968636806	4.7606643946082166	3.5199017485339064	0.2751214675481757	0.2980465634218819	0.5520250621305905	1.9213229380960184	3.029013752896192	0.9782489399549201
Tkt	0.3283848804181973	0.2124646674868591	0.213742446656655	1.6784395683688471	2.4615114640445097	2.4140874171838265	0.5293002189109776	0.8358943671505373	0.7473239743245478	2.3513510441143115	2.3724439173017964	3.1512997228895374	0.6601047053049331	0.5205401415674824	0.4032810407061824	2.4578073126380304	0.7478314551447629	2.8924148475793574
Tln1	2.056952054997108	2.902170104183163	5.2033662628706745	3.2719074848588083	2.8069878932404047	2.518932075483169	14.12298318782159	14.323771507114706	16.940791764325517	14.19512951396607	15.590507915716204	15.174777984400036	8.063633992513818	7.931414926295719	7.345701345623393	6.15517056206359	9.44082995570589	7.177576522668812
Tmed10	2.9847583209480177	0.3361613449635857	1.279452487169033	2.366015756801221	2.494727371357235	3.198543033700214	3.74350001535246	5.5672247219562525	6.401788729856241	4.146398108718096	4.624783247124839	3.6389586974881385	1.9114224870030927	4.216625753043839	2.9712211347195288	3.453107701170847	1.2281015119036212	3.342448723296456
Tmod2	1.150368067314925	0.15602508461697745	1.4820385022097868	2.724211792704544	2.7532362005354374	2.8120642738083763	1.8025451859318051	3.1762824227696527	2.771627233425175	2.8990125706696657	3.0483059312854337	5.141928316017225	3.3048352736881457	1.9963024891986367	2.5048486699612296	3.2444910794311257	5.04681789369201	4.099957113097542
Tnr	0.04406994957549002	0.11545641574904032	0.015826183476015877	1.2016893839381009	2.1386301481751526	2.413808296549276	0.2358810494882473	0.5646755162591827	0.8426064138128572	2.368454975614928	2.6473949754674964	2.5145422722871977	0.04770294264741976	0.06339598517251019	0.06940203840244187	2.5121997439395853	0.30499393087870197	1.8873065390389927
Tomm70	0.2232091335212981	0.11982793054548102	0.7354343338242653	1.9021320210805297	2.337502085568824	2.6009105191631035	3.972308360056692	3.3867327682046366	3.5119665176025374	4.899755187754722	4.8587351730919535	6.294003246900416	1.219650519993304	1.3170268586873926	1.1678006763033058	3.709512060315745	3.0541907801693124	2.632674932159054
Tpi1							1.1580509017870564	0.7113829811658147	0.9126468891018676	2.9751843200897934	3.20490167300832	2.3519669143970554	0.2512722145473553	0.29934093694474123	0.2283728017258528	2.09292092550844	2.7512070682693444	1.575657467024731
Tpp2	0.04817859411480345	1.0177080802922371	1.5706927631906802	3.0336671519255463	2.1786487777582906	2.589342592916164	8.110276675972273	10.72558652838348	9.86673498830676	9.436934677590619	8.49069149520537	7.957512857859203	3.831885755289656	3.8531513665993855	4.08778744755783	3.214332281320006	3.4540513284127914	6.2603456264846935
Tppp	0.1515502475203921	0.2307909887225669	0.2270019951437364	1.7311104191882882	2.5369034208540095	2.1741398187158403	0.1180138103116729	0.29339100428065945	0.3416848480723473	2.12398460744935	2.2198255080998184	2.378786073557312	0.18861462694426875	0.2772639929481693	0.2471714236673777	2.0357857188907045	2.6878309280756274	1.7528248896567995
Tppp3	0.026204205512017808	0.0426190755722711	0.006613509158485793	2.0695173765452672	2.150428205695956	1.82671577981744	0.7974018082850279	0.7391385964976511	0.8405393135349928	2.9348432325457297	2.867049657958373	2.5238203322446964	0.14901444912865605	0.312530888873643	0.2958978466605157	2.5736824778867606	0.7672072059034276	2.345201890154705
Tra2b	2.7263222759406758	0.19608554045090426	1.5513875393454841	2.9397748294075066	0.6418052259830793	1.844840653057912	6.330367198694353	6.195468859176238	6.397081500851764	4.1585160166114	4.5962537916742106	4.233829563582066	4.089700884045799	2.9831390416416936	3.185068678421327	1.9015762127787663	1.0565089620467474	1.9241488125290327
Tspan7	0.07319161779048575	0.14143996553182844	0.05014734083576265	1.7551646991995402	2.362141942508876	2.052345718598956	0.2100809252232679	0.1959599262736073	0.19416132502802533	2.0946959179677296	1.5927368329386384	2.634705019939023	0.1614944854694846	0.15644345788630062	0.15887471943034978	1.8807591316891008	2.7447090095707	1.289175838964844
Tst	0.07563912501336664	0.09993893328103357	0.03815155037681226	2.036282624521216	2.1556076530158648	2.015130023399576	0.02886584215214328	0.5545750896469734	0.6317770858410093	2.4452473067915186	2.3443542475493424	2.312077591357204	0.08524312674113588	0.09778707525757596	0.08955043003547312	2.5552319958075493	0.5177628498371121	1.972850414702458
Tuba1a							1.2330874046491358	1.090625856507073	3.5512873983070183	1.8130200500256528	2.2260588873981533	3.5679229139854063
Tufm	0.07100779025723608	0.27236903557446857	0.09237428165488436	1.0757705260437636	2.9181959809107973	0.4429045422537101	0.2482182521740665	2.2018966323879283	2.9320040341180102	2.58368170953659	0.7075818762164016	1.074839439745799	0.08389552621410795	0.04983302939884667	0.0980956245434494	2.315682727953869	1.288068896694308	2.277747808567708
Uba1							0.02434014275266296	0.4139657279650645	0.6738930215973009	2.534953945517074	2.2120248646839857	2.223037875559498
Ubap2l							6.126015987955612	4.4467011938077805	3.783445992907395	3.327887780193993	3.0612332449227093	4.2674980945589285	2.39053242841918	2.9407181612401883	3.115979630079819	2.7031056295769416	4.84462806948579	1.530900942328046
Ube2v1							1.7136280707375555	1.3631302751722656	0.15088984848185075	2.741034071570317	2.6022716283705707	0.33299492129787034	0.815462829983042	0.9247730500331948	0.8235716070247705	3.25028847828938	2.890022487937536	1.9523195736474601
Uchl1							0.11526685474301095	0.6868350157747646	0.8714121417888167	2.27371214725806	2.4824048355252017	2.7106545280783405	0.06261566493132517	0.2522086566622915	0.07495110978136423	2.5328145243453086	0.7951685134049823	2.148011289822453
Uqcrc1							1.4464812082124163	1.0083484369641935	1.0781583068619145	2.454544934126455	3.1655338992410784	3.541343314977073	0.5015016116840071	0.6592391226996736	0.3642543158702905	2.8960143194983425	2.1369082337800256	2.3091002132332203
Uqcrc2	0.3465308493811511	0.31852138165580623	0.3570801335760179	1.9221456582132044	2.4602348841490578	2.5280957048534907	0.7722906765386324	0.5797929863897935	0.6770651706367194	2.291881776247835	2.2618450622697743	3.1843573120970468	0.4279740381585928	0.4922991365215245	0.4980954768706646	2.9231169365146936	2.2534062351423163	2.013915506209334
Vamp2							0.27818636189473706	2.0861914634501493	3.3923972667755167	1.886764528792504	2.4336934971638606	0.982331326144905	0.11161468985348247	0.17678328535176194	0.2776859345339345	2.83269902329888	1.7588356505038016	1.3446364274734404
Vcan	0.030227634748887164	0.08624577918645522	0.048913044856307	2.520241626610736	1.6023859275226326	1.8046464895374463	0.12998197869179776	0.04823378187124308	0.049100362312139226	2.074632210998195	1.8420125309371167	2.263675037880962	0.18180821074506973	0.07951339842014535	0.14404606532853634	2.367503722427544	1.7052732801840238	2.209066823883344
Vdac1	0.7813075818739644	0.02917381458705122	1.0153925240861783	2.7413798940046097	2.300546647617589	2.459843707110729	2.3811573852371835	1.6488863691549691	1.4494791160694265	3.566050734261573	3.422310490766576	4.107630115466551	0.9440570832875906	0.7132737348264808	0.5970741906859783	2.9294257558972623	2.656932335203173	2.6063362558216605
Vdac2							1.0678196026731055	0.8575426770134352	0.705985665632742	2.860450670695632	2.4240809357854687	3.170569807098787	0.9351448158341183	0.9308389589607258	0.928026961027869	3.201631021383028	2.7176293423549374	2.8081553284326715
Vdac3	0.4409816284895236	0.05348590277181932	0.3373869271890257	0.5618240379200025	2.5398329821917573	2.3424461845129763	2.301126925954188	4.2478316993884615	5.512030701423887	3.5061068194322016	3.1701505699239574	3.319662238521803	0.6654139853889978	1.490647785760876	1.1143280363813957	3.7685578610938597	2.337211544880238	1.991949942355738
Vim							1.0427073029081468	1.2874425952945618	1.828872967486586	3.28449868403238	3.6566683748559714	2.9077862903326794	0.7592295373594267	1.2729597009178504	1.0333354950279086	3.4333929545963167	1.5598317019555987	2.954636957704934
Wdr1							1.152456960885245	0.9180016204613308	2.469562915033412	2.494617150700425	2.7732844543639628	3.8763351647346784	0.5060845509014983	0.4329401130137404	1.0795833380190625	2.8313670966050224	2.624167532999822	2.3851820564188864
Yars	1.54697398474196	0.08018566372984376	3.1255002830174874	0.7653349496935932	0.4970594699566421	1.7341151518048832	3.2609137861774773	2.7075518524776756	2.0723881202992733	1.628307715938652	1.4147298048827612	4.312057082042245	3.9821335570725296	3.5533005898554264	4.046071435502634	4.716166382674802	5.978632311028025	2.7559257011330445
Ybx1							5.631470339041983	6.453527544256996	5.7440147358434785	4.185430125038363	5.211034909942422	3.4801725383686666	3.872940701035584	3.8781234525101222	4.418540356865251	2.7587054047930133	1.5804023713197388	2.299916703447753
Ywhah	2.0346669647525384	4.022577339673039	2.5734482993480947	4.115056981820799	4.799040703439997	4.396074753496748	1.8363013416258207	1.3244425222365217	1.4240209226001097	3.03738909126094	3.3530848906184274	3.9160740390168036	1.7442645733693127	1.0873287155841942	1.3630147039305525	3.1319473663722124	3.9220862326508943	2.4456295887759008
