# Supplementary material for: The invasive proteome of glioblastoma revealed by laser-capture microdissection
Source: Neurooncol Adv. 2019 Sep 28;1(1):vdz029. doi: 10.1093/noajnl/vdz029 (PMC7212852; doi:10.1093/noajnl/vdz029)
Supplement: vdz029_suppl_Supplementary_Table_4 [file vdz029_suppl_supplementary_table_4.xlsx]

## Sheet: ttest_best_hits_padj_0_01
gene	pvalue	padj	Log2FoldChange
VSNL1	8.57387e-07	2.98044e-05	6.37733
RAB3A	2.5018e-06	7.60963e-05	5.697
STXBP1	8.69221e-13	6.34531e-10	4.30823
SYT1	3.47099e-05	0.000603291	4.15258
TUBB4A	4.22849e-07	1.92925e-05	4.14295
DNM1	8.8595e-08	8.0843e-06	4.02398
CAMK2G	9.9168e-06	0.00021292	4.02161
SNAP91	1.57505e-10	3.83263e-08	3.55225
ATP6V0D1	7.48648e-06	0.000188453	3.47412
CSRP1	6.26452e-07	2.40689e-05	3.40219
AP2B1	9.11482e-05	0.00109079	3.3897
ATP6V1E1	9.28588e-06	0.000211834	3.36933
PLP1	8.52843e-11	3.11288e-08	3.18951
RHOB	4.15938e-09	7.59087e-07	3.13639
PPP2R2A	6.75905e-05	0.000865633	2.71465
GNB2	0.00116997	0.00672887	2.59419
ATP6V1C1	1.56796e-05	0.000317948	2.44127
TUBB3	4.6844e-07	2.01154e-05	2.42748
ATP6V0A1	0.000424426	0.00319414	2.34495
FLNC	3.0307e-05	0.000567285	2.09553
NDUFV1	0.000799546	0.00521133	2.06806
SYNJ1	3.58138e-05	0.000608002	1.95684
SYNGR1	8.53027e-06	0.000200874	1.91665
HSPA4	0.00118512	0.00673535	1.74554
PPP2R1A	0.000181577	0.00181577	1.36671
VCP	0.00100445	0.00599927	1.3381
GNB1	0.00161157	0.00828485	1.23718
YWHAG	4.489e-06	0.000126037	1.07877
DLG1	0.000200748	0.0019032	1.05497
EHD3	0.000850261	0.00530777	1.02668
MAOB	0.00121898	0.00684506	0.887077
SOGA3	0.000824561	0.00528008	0.745771
ESD	0.00127608	0.0070571	0.631887
CBR3	0.00035702	0.00292837	0.498044
ATP5PO	0.00202414	0.00985083	-0.246941
POU3F4	0.00173997	0.00869983	-0.487898
EEA1	0.000611648	0.00417293	-0.522413
FARSA	0.000127179	0.00140668	-0.590494
EIF4A3	0.00112964	0.00659711	-0.592384
SRSF7	0.00148563	0.00780225	-0.608553
NCAM1	0.000369336	0.00294677	-0.694404
SPTBN1	0.000658549	0.00441047	-0.730738
PSMD4	0.000729723	0.00484271	-0.748894
PCNP	0.00205912	0.0098979	-0.755929
MRE11	0.000863183	0.00534003	-0.765985
IDH1	0.000463806	0.00328717	-0.779185
PEPD	0.0002675	0.0024108	-0.781927
GATM	4.45958e-05	0.000673632	-0.789662
EPB41L2	0.00119022	0.00673535	-0.803894
ALDH3A2	0.00199839	0.00979075	-0.843694
UQCRC1	0.000649535	0.00439038	-0.849929
TKT	0.000407028	0.00313434	-0.851178
HIBCH	7.2152e-05	0.00090812	-0.852137
CPNE3	0.000336541	0.00282385	-0.873594
EZR	4.33307e-05	0.00068764	-0.885842
ILF2	0.0013456	0.00733051	-0.896776
ATP1A2	0.000189164	0.00186607	-0.89966
ALDH7A1	0.00208985	0.0099712	-0.908201
HNRNPA0	0.000328185	0.00280719	-0.90881
TJP1	3.76505e-05	0.000624657	-0.91141
PRKCSH	0.000455491	0.00328717	-0.918752
GSDME	0.000459675	0.00328717	-0.919653
LDHB	0.000515103	0.00358119	-0.934163
MTHFD1	0.00147939	0.00780225	-0.93534
RPN1	6.63917e-05	0.000865633	-0.940361
UPF1	0.00173636	0.00869983	-0.940371
DDX6	0.000151446	0.00160225	-0.950552
PGK1	0.000108476	0.00121826	-0.963058
DNM1L	0.00031035	0.00269709	-0.975568
RPA1	0.000817034	0.00527818	-0.980902
PEBP1	0.00024389	0.00225367	-1.00013
GPD2	0.00184687	0.00917152	-1.00189
ANP32A	0.000208209	0.00194862	-1.01521
RPL14	0.00206093	0.0098979	-1.0306
SNX3	0.000933273	0.00567741	-1.03636
GSTK1	3.36411e-05	0.000603291	-1.04164
ACO2	3.45536e-05	0.000603291	-1.04529
MDH2	0.000873555	0.00535878	-1.05986
PDS5A	0.000474248	0.00332885	-1.06064
DARS	0.000371374	0.00294677	-1.06127
ECI1	0.000257794	0.00235237	-1.06231
DLST	0.00138351	0.00742621	-1.07248
MARCKS	0.000412188	0.00313434	-1.07565
ALDOA	0.000138967	0.00151412	-1.08386
H2AFY	0.000411984	0.00313434	-1.08823
TMX1	0.00084393	0.00530777	-1.09411
PGRMC1	0.00137613	0.00742621	-1.09554
MT-CO2	0.00160721	0.00828485	-1.10745
LMNB2	0.00150955	0.00787123	-1.10931
SF3B2	0.000348767	0.00289318	-1.1157
PTBP1	0.000522281	0.00359684	-1.11731
PDLIM5	0.000771018	0.00507066	-1.1256
ALDH9A1	0.000102415	0.00118671	-1.14505
CSPG4	5.15233e-06	0.000139304	-1.18374
TPI1	0.00117064	0.00672887	-1.18502
CLIP2	0.00170071	0.00862165	-1.20757
ENO1	0.000450357	0.00328717	-1.21296
CS	0.00125144	0.0069737	-1.21628
BCAP31	0.000375676	0.00294886	-1.21957
LMNB1	0.000850697	0.00530777	-1.23128
CRYZ	6.43146e-05	0.000865633	-1.23739
ALDH6A1	3.48657e-08	4.16706e-06	-1.244
PRDX2	2.63012e-05	0.00050526	-1.25529
DDX17	9.3659e-05	0.00110276	-1.27006
TALDO1	0.00147779	0.00780225	-1.27198
SERPINB6	6.64061e-05	0.000865633	-1.27493
HIST1H1B	0.000946498	0.00571028	-1.27529
GDI2	0.00134311	0.00733051	-1.27551
CNP	0.000279182	0.0024854	-1.2842
DECR1	0.000370668	0.00294677	-1.28878
GNAI2	3.79025e-07	1.92925e-05	-1.30878
DDAH1	0.000174457	0.0017688	-1.30909
SFXN1	0.000197923	0.0019032	-1.31024
TRIM28	0.000104219	0.00118874	-1.34964
TOR1AIP1	4.61392e-05	0.000673632	-1.35514
FSCN1	0.000166202	0.00170884	-1.36681
NIPSNAP1	8.17683e-05	0.000994848	-1.36909
GDI1	0.000200152	0.0019032	-1.37595
ANXA5	0.000166066	0.00170884	-1.4014
HIST1H1C	0.00169338	0.00862165	-1.40776
ANXA1	0.00101084	0.00599927	-1.41257
SEPT2	1.06599e-05	0.000222334	-1.44231
CD9	4.56975e-05	0.000673632	-1.44753
H1FX	0.000448296	0.00328717	-1.45136
PGM1	5.78217e-06	0.00015075	-1.46626
PREX1	0.00104763	0.0061675	-1.48482
FABP7	0.000330709	0.00280719	-1.50526
RCC2	1.17867e-06	3.91103e-05	-1.52067
MAPK1	5.073e-05	0.000712171	-1.5433
FHL1	3.51951e-07	1.92925e-05	-1.57787
SEPT8	5.52686e-05	0.000761246	-1.6044
GLIPR2	0.00014217	0.00152623	-1.60475
ECH1	1.96188e-07	1.43217e-05	-1.63349
CNDP2	1.78323e-05	0.000351826	-1.64735
APOE	4.30434e-05	0.00068764	-1.65494
CPT1A	0.000309787	0.00269709	-1.66011
ETFB	1.44863e-06	4.59783e-05	-1.73895
HSD17B4	7.86868e-05	0.000973583	-1.77057
CA2	8.01571e-06	0.000195049	-1.77579
MAP2	2.98689e-06	8.72172e-05	-1.79854
CBR1	5.04974e-07	2.04795e-05	-1.82526
SRI	1.31388e-07	1.06571e-05	-1.90568
ACAT1	4.8895e-05	0.00069987	-1.96529
IDH2	8.07464e-09	1.1789e-06	-2.03523
PRDX6	0.00193202	0.00952956	-2.10744
VCPIP1	9.60492e-06	0.000212472	-2.1241
ABAT	7.62083e-07	2.7816e-05	-2.36638
GFAP	3.99581e-08	4.16706e-06	-2.3834
HEPACAM	0.000435812	0.00324635	-2.55247
RTN4	4.16405e-07	1.92925e-05	-2.55936
PURB	3.27103e-07	1.92925e-05	-2.61959
GLUL	2.27911e-07	1.5125e-05	-2.99331
