# Supplementary material for: The invasive proteome of glioblastoma revealed by laser-capture microdissection
Source: Neurooncol Adv. 2019 Sep 28;1(1):vdz029. doi: 10.1093/noajnl/vdz029 (PMC7212852; doi:10.1093/noajnl/vdz029)
Supplement: vdz029_suppl_Supplementary_Table_5 [file vdz029_suppl_supplementary_table_5.xlsx]

## Sheet: ttest_best_hits_padj_0_01
gene	pvalue	padj	Log2FoldChange
Syp	0.000776788	0.0015237	7.12199
Opcml	9.76035e-12	2.9281e-10	6.43138
Oxct1	1.3627e-09	1.78199e-08	6.20816
Rab5c	1.09089e-07	5.67707e-07	6.18396
Pebp1	0.00141846	0.00259288	6.16382
Mobp	2.31844e-05	6.09487e-05	6.15567
Cd81	4.83777e-05	0.000117489	6.05644
Ndrg2	0.00130757	0.00250699	5.99706
Rph3a	3.32126e-05	8.38536e-05	5.80387
Dlst	1.1256e-06	4.19018e-06	5.77839
Sv2a	5.36475e-06	1.67854e-05	5.69821
Add1	8.07387e-08	4.3805e-07	5.64637
Tppp3	1.13573e-06	4.19725e-06	5.62403
Ckmt1	0.000147442	0.000334202	5.55554
Cox4i1	0.00491554	0.00844082	5.53253
Syn2	8.43421e-05	0.000197314	5.52601
Map1b	2.51628e-14	4.27768e-12	5.51497
Purb	5.91559e-08	3.38983e-07	5.42596
Nsfl1c	1.42733e-11	4.0441e-10	5.41535
Syn1	6.7363e-09	6.4821e-08	5.41373
Ldhb	1.81408e-08	1.1422e-07	5.40534
Ndufa12	0.00481397	0.00829435	5.36139
Camk2b	1.61124e-08	1.24505e-07	5.34736
Efhd2	1.14227e-05	3.27279e-05	5.33662
Nrcam	9.22459e-13	5.22727e-11	5.2993
Amph	1.31059e-07	6.42694e-07	5.18849
Hapln1	1.54704e-08	1.2328e-07	5.17733
Sirt2	2.09967e-13	1.91591e-11	5.1461
Eno1	9.57144e-05	0.000222897	5.11396
Gnao1	3.85802e-08	2.52255e-07	5.1099
Tnr	8.01957e-06	2.3918e-05	5.06222
Slc6a11	2.64944e-06	9.00811e-06	5.05857
Sh3gl2	1.4731e-05	4.17929e-05	5.04127
Atp6v1h	9.24292e-07	3.57113e-06	5.021
Basp1	1.47504e-05	4.17929e-05	5.00775
Vcan	4.347e-12	1.84748e-10	5.00454
Glod4	8.32783e-06	2.41318e-05	5.00225
Cycs	1.4233e-08	1.18997e-07	4.99511
Pacsin1	9.21032e-10	1.3048e-08	4.99013
Ntm	6.32462e-06	1.89739e-05	4.99008
Snap25	4.10277e-08	2.64862e-07	4.98688
Slc1a2	3.23985e-08	2.14588e-07	4.96333
01,09,2008	7.26736e-07	2.82928e-06	4.89411
Atp1a2	2.25401e-13	1.91591e-11	4.88829
Lap3	2.47505e-06	8.47165e-06	4.8649
Slc9a3r1	2.23221e-07	9.33139e-07	4.85609
Gstm5	2.24536e-06	7.79002e-06	4.85465
Cryab	4.8679e-07	1.95483e-06	4.83824
Bsn	2.64352e-05	6.83512e-05	4.83397
Rap1gds1	4.52825e-13	3.29915e-11	4.83229
Tst	2.26109e-07	9.37526e-07	4.80282
Endod1	1.20663e-07	6.21599e-07	4.7961
Fah	4.44151e-09	5.39326e-08	4.74485
Cd82	1.12677e-08	9.90011e-08	4.70405
Ermn	3.93339e-05	9.69096e-05	4.69869
Prdx6	2.21596e-06	7.74067e-06	4.67812
Mog	1.2487e-12	6.36839e-11	4.67718
Mag	6.974e-10	1.0778e-08	4.67334
Prrt2	1.64734e-08	1.35507e-07	4.66886
Oxr1	1.55173e-07	7.46588e-07	4.66292
Dctn2	0.000659453	0.00130811	4.63926
Hspa9	0.000632258	0.00127451	4.6295
Cap1	0.00461977	0.00798672	4.62356
Fabp5	0.000297511	0.000616791	4.58177
Palm	5.05875e-10	8.32246e-09	4.56919
Acat1	2.21227e-07	1.02569e-06	4.54986
Glul	3.25262e-06	1.04329e-05	4.50474
Fasn	1.49549e-07	7.57379e-07	4.50333
Abat	0.000661748	0.00130811	4.48909
Cltc	0.000159035	0.000352642	4.46829
Hspd1	0.00306869	0.00543414	4.43585
Atp5mf	0.00209518	0.00378916	4.42696
Pak1	8.69202e-12	2.77058e-10	4.41878
Cnp	8.15147e-10	1.22272e-08	4.41177
Aak1	1.74307e-08	1.32681e-07	4.40772
Dync1li2	3.44238e-07	1.40449e-06	4.39819
Cntn1	1.28116e-10	2.81576e-09	4.3754
Atp1b1	2.74482e-07	1.24987e-06	4.37201
C4b	8.55188e-12	2.77058e-10	4.33905
Serpinb1a	6.37413e-09	6.25155e-08	4.30144
Aco2	3.01814e-05	7.69627e-05	4.2816
Camk2a	3.68707e-09	3.91751e-08	4.27633
Glud1	0.00533714	0.00901472	4.266
Crip2	4.11976e-11	1.05054e-09	4.22906
Pgm2l1	1.67264e-05	4.53747e-05	4.16864
Fabp3	0.000648164	0.00130143	4.15275
Ptprz1	0.000293831	0.000611648	4.14247
Atp5f1b	0.000272891	0.000584766	4.13681
Gdi1	3.19316e-08	2.14588e-07	4.12701
Cs	6.49386e-08	3.63942e-07	4.12362
Pfkp	5.97483e-06	1.80305e-05	4.11202
Ndufs2	1.05375e-07	5.54035e-07	4.11174
L1cam	0.000421908	0.000860692	4.11028
Bcan	3.93687e-06	1.25488e-05	4.08749
Tspan7	2.5443e-09	2.88354e-08	4.06447
Pip4k2a	5.24111e-07	2.08825e-06	4.05997
Echs1	9.36626e-07	3.59157e-06	4.05789
Atp5po	8.62109e-06	2.38954e-05	4.0484
Uchl1	0.000196794	0.000430752	4.0402
Fam177a1	1.79425e-07	8.47283e-07	4.03767
Eef2	3.19663e-05	8.11084e-05	4.02855
Gnb5	6.53516e-12	2.38067e-10	4.0204
Atp2b4	6.94012e-08	3.80587e-07	4.00315
Bin1	8.98408e-08	4.82303e-07	3.99133
Dusp3	0.0020852	0.00390974	3.9908
Sv2b	7.74515e-05	0.000182872	3.99038
Clasp2	2.24235e-07	1.03027e-06	3.97074
Spr	1.69657e-06	6.0933e-06	3.95567
Anln	5.21317e-08	3.20327e-07	3.94379
Atp1a3	3.37021e-10	6.13859e-09	3.93327
Ina	1.32507e-10	2.81576e-09	3.91873
Ndufs1	0.00250516	0.00449871	3.88628
Akap5	0.00173541	0.00316092	3.83341
Camkv	3.22181e-08	2.14588e-07	3.82897
Atp1a1	4.13767e-06	1.31069e-05	3.82296
Ca2	8.35163e-13	5.22727e-11	3.80812
Stx1a	1.18689e-06	4.35477e-06	3.80444
Nfasc	2.10285e-08	1.30787e-07	3.7802
Got2	1.49206e-05	4.20415e-05	3.77737
Ldha	5.57603e-07	2.20448e-06	3.77321
Gnai2	0.00193032	0.00350342	3.77126
Atp2b1	2.51357e-05	6.54041e-05	3.76683
Slc25a11	6.58561e-05	0.000157684	3.73757
Slc8a2	1.29455e-06	4.71587e-06	3.72413
Pgk1	2.04407e-05	5.48671e-05	3.71035
Nefm	1.53846e-15	7.84615e-13	3.68379
Sdha	1.94939e-07	8.21642e-07	3.68086
Hspa12a	2.13537e-11	5.73178e-10	3.67157
Gnai1	9.04052e-09	8.23333e-08	3.65549
Cct6a	7.95929e-05	0.000187062	3.65481
Nefl	5.28576e-14	6.73934e-12	3.65262
Jam3	9.14285e-10	1.3048e-08	3.64933
Dlg4	3.73599e-05	9.33996e-05	3.6212
Igsf8	9.80332e-05	0.000227259	3.6162
Gpd2	8.51504e-09	7.89576e-08	3.59397
Plcb1	4.4529e-09	4.54196e-08	3.56201
Atp5c1	2.65364e-05	6.83512e-05	3.54931
Ogdhl	1.84551e-07	7.97634e-07	3.53623
Actn1	0.0002435	0.000515291	3.52856
Gda	2.75204e-10	5.23804e-09	3.51021
Lmnb2	9.13986e-11	2.12893e-09	3.50802
Vdac1	9.94821e-06	2.86643e-05	3.50798
Lsamp	4.7978e-06	1.47402e-05	3.50743
Ndrg1	2.10649e-10	4.29725e-09	3.50534
Ap1b1	2.49985e-06	8.27873e-06	3.48496
Dnm1l	3.28441e-09	3.64141e-08	3.47995
Slc25a22	6.81738e-05	0.00016247	3.45595
Gap43	1.09081e-06	4.09053e-06	3.42961
Asrgl1	0.000583462	0.00118082	3.4214
Idh3b	1.17014e-09	1.61289e-08	3.38668
Pkm	1.34202e-06	4.85412e-06	3.36809
Coro1a	1.28856e-07	6.38027e-07	3.36674
Slc25a12	0.000153599	0.000343578	3.36529
Serpina3n	9.97202e-05	0.000230124	3.3554
Slc25a4	7.99598e-06	2.3572e-05	3.35534
Tppp	6.14352e-12	2.38067e-10	3.35516
Gfap	9.18363e-11	2.12893e-09	3.34176
Napb	1.01198e-07	6.07187e-07	3.31979
Dpp6	0.000154711	0.000344554	3.28882
Slc12a2	0.000497184	0.00101021	3.2862
Atp6v1a	2.53864e-09	3.15783e-08	3.27654
Map6	2.83485e-07	1.27945e-06	3.22601
Dlg2	0.0021308	0.00398062	3.22014
Gstm1	6.95337e-07	2.72786e-06	3.18513
Dpysl4	3.63591e-09	3.91751e-08	3.17679
Gprin1	0.00460414	0.00798672	3.17606
Ncdn	2.88987e-06	9.50862e-06	3.17071
Sucla2	6.7146e-08	3.72222e-07	3.16483
Psat1	5.3916e-08	3.16059e-07	3.10728
Slc3a2	3.15649e-08	2.14588e-07	3.09767
Ncan	0.0026837	0.00480241	3.08277
Rtn3	9.84984e-06	2.71536e-05	3.07951
Aldoc	6.33637e-05	0.000152431	3.07547
Etfb	0.00219941	0.00404946	3.05266
Qdpr	3.95291e-05	9.69223e-05	3.04322
Ppp3ca	3.05358e-07	1.36174e-06	3.03278
Impa1	0.00065622	0.00130731	3.02897
Syngr3	5.65913e-08	3.27972e-07	3.02834
Gpm6b	4.1692e-08	3.1269e-07	2.95594
Stx1b	1.90351e-07	8.15789e-07	2.9543
Gpd1	0.000259753	0.000542926	2.92185
Gltp	2.5344e-08	1.82048e-07	2.92124
Aldoa	2.04123e-06	7.17951e-06	2.90217
Prdx2	8.25351e-06	2.40531e-05	2.90155
Map1a	3.07234e-12	1.42445e-10	2.88439
Sdhb	5.99151e-08	3.39519e-07	2.87831
Gpi	2.7349e-06	9.17632e-06	2.8777
Epn2	0.000384833	0.00079139	2.86801
Mapt	1.14531e-08	9.90011e-08	2.85844
Gdi2	1.75568e-09	2.23849e-08	2.85298
Synpo	0.00134266	0.00256463	2.85253
Gstp1	0.000653342	0.00130668	2.82523
Acot7	0.00108894	0.00210364	2.80546
Got1	3.0706e-07	1.36174e-06	2.78753
Hk1	6.37353e-09	6.25155e-08	2.78653
Nefh	2.77308e-10	5.23804e-09	2.78591
Sptbn1	3.23226e-08	2.14588e-07	2.75694
Reep5	0.00318199	0.00561528	2.75346
Ckb	0.00536638	0.00902263	2.73094
Cntnap1	0.000151847	0.000341154	2.72116
Acadl	2.15878e-05	5.76428e-05	2.72033
Nptn	1.4429e-07	7.00839e-07	2.70645
01,09,2003	0.000250027	0.000524749	2.69741
sept4	1.39469e-08	1.18549e-07	2.68995
Diras2	2.14763e-07	1.00485e-06	2.68284
Fis1	0.0045142	0.00785748	2.68046
Atp6v1b2	4.71984e-08	3.48858e-07	2.64526
Otub1	0.00217404	0.00403186	2.6366
Nsf	1.92849e-07	8.19608e-07	2.60975
Hadha	5.27027e-10	8.39949e-09	2.60422
Atp1b3	4.64095e-10	8.16167e-09	2.59405
Aldh1l1	0.000998983	0.00194459	2.54452
Tkt	1.86809e-06	6.66242e-06	2.52553
Tpi1	7.34648e-05	0.000174265	2.50551
Ddah1	0.000107691	0.000246289	2.49155
Pcx	3.51278e-06	1.08577e-05	2.48587
Dld	0.00197134	0.0037099	2.4819
Gls	1.6534e-09	1.91644e-08	2.47741
Entpd2	1.91252e-06	6.77349e-06	2.45998
Sirpa	0.0050442	0.00860382	2.435
Ap2a1	1.73596e-07	8.27419e-07	2.42443
Uqcrc2	4.8029e-10	8.16493e-09	2.39608
Homer1	9.61747e-07	3.66038e-06	2.39521
Mdh1	5.45299e-06	1.66528e-05	2.37114
Rtn4	7.72338e-09	7.29431e-08	2.35723
Epb41l1	0.00190583	0.0035999	2.35559
Pclo	1.57179e-05	4.40445e-05	2.34958
Sptbn2	1.22812e-05	3.34942e-05	2.33488
Atp5pb	1.03917e-08	9.29783e-08	2.3323
Gnaq	5.24272e-05	0.00012672	2.3073
Mdh2	1.76341e-05	4.75841e-05	2.29997
Dpysl2	0.00294041	0.00522512	2.27748
Eci1	0.00214513	0.00399276	2.24757
Fscn1	1.0063e-06	3.80158e-06	2.2342
Napa	2.45834e-06	8.47131e-06	2.22798
Ncam1	2.19881e-05	5.83697e-05	2.21869
Taldo1	3.11193e-07	1.27991e-06	2.21403
Hspa4l	2.20889e-05	5.83697e-05	2.20623
Apoe	1.59125e-07	6.93623e-07	2.20113
Fh	1.49991e-07	7.57379e-07	2.19076
Immt	4.07501e-07	1.64941e-06	2.17931
Arhgdia	2.97399e-06	9.72267e-06	2.17877
Atp2b2	2.48821e-05	6.50761e-05	2.16666
Prkcb	0.000212849	0.000459971	2.13188
Uqcrc1	4.28179e-05	0.000104484	1.96817
Idh3a	3.87585e-05	9.64235e-05	1.94616
sept2	7.63613e-15	1.94721e-12	1.93324
Map4	5.17383e-06	1.6288e-05	1.91328
Exoc4	0.000248857	0.000535514	1.84738
Cndp2	0.00011307	0.000257436	1.81293
Wdr1	0.00088559	0.00173046	1.78105
Atp5f1a	0.00426877	0.00745573	1.74135
Tagln3	0.00242342	0.00436729	1.70874
Vdac2	3.01795e-08	2.13771e-07	1.69047
Pdia3	2.88758e-05	7.40032e-05	1.68953
Ap2a2	0.00181206	0.00344832	1.67993
Gsn	0.0018753	0.0035554	1.65833
Ndufa9	0.00020436	0.000443504	1.59298
Epb41l2	3.09991e-06	1.00698e-05	1.58759
Hba-a1	1.11675e-05	3.06205e-05	1.57897
Sfxn3	0.00017855	0.000392502	1.54816
Hbb-b2	0.00365206	0.00640052	1.52
Sars	0.00349018	0.0061379	1.45813
Cct2	3.92166e-05	9.69096e-05	1.44551
Dlat	9.91266e-08	5.2661e-07	1.43244
Vim	0.000396161	0.000811415	1.43181
Map2k1	0.000199114	0.000433966	1.40178
Gpd1l	0.000101729	0.000233702	1.37627
Csl	3.70649e-05	9.31186e-05	1.34949
Map2	0.00124459	0.00239526	1.24073
Dctn1	0.000238943	0.000507753	1.17284
Afg3l2	0.00533813	0.00901472	1.1704
Acot1	0.00537819	0.00902263	1.13896
Baiap2	0.00017515	0.000386695	1.1208
Ywhah	0.000377011	0.000778443	1.08228
Kpnb1	0.00101303	0.00196443	0.797584
Alyref	0.00290713	0.00518405	-0.873943
Hnrnpa2b1	0.00494554	0.00846384	-1.17767
Ddx23	0.00507139	0.00862136	-1.18944
Pcbp2	4.33405e-09	4.51095e-08	-1.20464
Ctnna1	0.000249173	0.000524749	-1.33572
Erh	0.00077071	0.00151761	-1.39984
Recql	0.000150053	0.000338615	-2.24438
Hnrnpdl	2.70637e-06	9.14072e-06	-2.51389
