# Supplementary material for: The invasive proteome of glioblastoma revealed by laser-capture microdissection
Source: Neurooncol Adv. 2019 Sep 28;1(1):vdz029. doi: 10.1093/noajnl/vdz029 (PMC7212852; doi:10.1093/noajnl/vdz029)
Supplement: vdz029_suppl_Supplementary_Table_6 [file vdz029_suppl_supplementary_table_6.xlsx]

## Sheet: Sheet1
	ID	Description	GeneRatio	BgRatio	pvalue	p.adjust	qvalue	geneID	Count	Symbol	Top level KEGG class	Sub-level KEGG class
	hsa00190	Oxidative phosphorylation	5/27	133/7836	7.8112e-05	0.00107413	0.000765552	9114/529/528/535/4723	5	ATP6V0D1/ATP6V1E1/ATP6V1C1/ATP6V0A1/NDUFV1	1. Metabolism	1.2 Energy metabolism
	hsa04390	Hippo signaling pathway	4/27	154/7836	0.00177008	0.0169927	0.012111	5520/5518/7532/1739	4	PPP2R2A/PPP2R1A/YWHAG/DLG1	3. Environmental Information Processing	3.2 Signal transduction
	hsa04151	PI3K-Akt signaling pathway	5/27	354/7836	0.0064908	0.0445083	0.0317219	5520/2783/5518/2782/7532	5	PPP2R2A/GNB2/PPP2R1A/GNB1/YWHAG	3. Environmental Information Processing	3.2 Signal transduction
	hsa04145	Phagosome	6/27	152/7836	1.02013e-05	0.000244831	0.000174496	10382/9114/529/528/10381/535	6	TUBB4A/ATP6V0D1/ATP6V1E1/ATP6V1C1/TUBB3/ATP6V0A1	4. Cellular Processes	4.1 Transport and catabolism
	hsa04530	Tight junction	4/27	170/7836	0.00254081	0.0221743	0.0158041	5520/3308/5518/1739	4	PPP2R2A/HSPA4/PPP2R1A/DLG1	4. Cellular Processes	4.3 Cellular community - eukaryotes
	hsa04713	Circadian entrainment	3/27	97/7836	0.0043361	0.0346888	0.0247234	818/2783/2782	3	CAMK2G/GNB2/GNB1	5. Organismal Systems	5.10 Environmental adaptation
	hsa04966	Collecting duct acid secretion	4/27	27/7836	1.85876e-06	8.92206e-05	6.35892e-05	9114/529/528/535	4	ATP6V0D1/ATP6V1E1/ATP6V1C1/ATP6V0A1	5. Organismal Systems	5.5 Excretory system
	hsa04721	Synaptic vesicle cycle	9/27	78/7836	2.42348e-12	2.32654e-10	1.65817e-10	5864/6812/6857/1759/9114/163/529/528/535	9	RAB3A/STXBP1/SYT1/DNM1/ATP6V0D1/AP2B1/ATP6V1E1/ATP6V1C1/ATP6V0A1	5. Organismal Systems	5.6 Nervous system
	hsa04728	Dopaminergic synapse	6/27	131/7836	4.3185e-06	0.000138192	9.84921e-05	818/5520/2783/5518/2782/4129	6	CAMK2G/PPP2R2A/GNB2/PPP2R1A/GNB1/MAOB	5. Organismal Systems	5.6 Nervous system
	hsa04725	Cholinergic synapse	3/27	112/7836	0.00647691	0.0445083	0.0317219	818/2783/2782	3	CAMK2G/GNB2/GNB1	5. Organismal Systems	5.6 Nervous system
	hsa04726	Serotonergic synapse	3/27	115/7836	0.00696847	0.0445982	0.031786	2783/2782/4129	3	GNB2/GNB1/MAOB	5. Organismal Systems	5.6 Nervous system
	hsa05323	Rheumatoid arthritis	4/27	91/7836	0.000243498	0.00259731	0.00185115	9114/529/528/535	4	ATP6V0D1/ATP6V1E1/ATP6V1C1/ATP6V0A1	6. Human Diseases	6.3 Immune diseases
	hsa05110	Vibrio cholerae infection	4/27	50/7836	2.31068e-05	0.000443651	0.000316199	9114/529/528/535	4	ATP6V0D1/ATP6V1E1/ATP6V1C1/ATP6V0A1	6. Human Diseases	6.8 Infectious diseases: Bacterial
	hsa05120	Epithelial cell signaling in Helicobacter pylori infection	4/27	68/7836	7.83219e-05	0.00107413	0.000765552	9114/529/528/535	4	ATP6V0D1/ATP6V1E1/ATP6V1C1/ATP6V0A1	6. Human Diseases	6.8 Infectious diseases: Bacterial
	hsa05165	Human papillomavirus infection	7/27	330/7836	9.43881e-05	0.00113266	0.000807266	9114/529/5520/528/535/5518/1739	7	ATP6V0D1/ATP6V1E1/PPP2R2A/ATP6V1C1/ATP6V0A1/PPP2R1A/DLG1	6. Human Diseases	6.9 Infectious diseases: Viral
