# Supplementary material for: The invasive proteome of glioblastoma revealed by laser-capture microdissection
Source: Neurooncol Adv. 2019 Sep 28;1(1):vdz029. doi: 10.1093/noajnl/vdz029 (PMC7212852; doi:10.1093/noajnl/vdz029)
Supplement: vdz029_suppl_Supplementary_Table_7 [file vdz029_suppl_supplementary_table_7.xlsx]

## Sheet: Sheet1
gene	pvalue	padj	Log2FoldChange	Gene	Total abstracts	Abstracts matching keyword	AngioScore
IDH1	0.000463806	0.00328717	-0.779185	IDH1	621	277	44.6055
CSPG4	5.15233e-06	0.000139304	-1.18374	CSPG4	91	39	42.8571
DDAH1	0.000174457	0.0017688	-1.30909	DDAH1	84	34	40.5
FSCN1	0.000166202	0.00170884	-1.36681	FSCN1	200	78	39
IDH2	8.07464e-09	1.1789e-06	-2.03523	IDH2	319	116	36.3636
EZR	4.33307e-05	0.00068764	-0.885842	EZR	494	170	34.413
FABP7	0.000330709	0.00280719	-1.50526	FABP7	62	21	33.9
DLG1	0.000200748	0.0019032	1.05497	DLG1	207	68	32.8502
PEBP1	0.00024389	0.00225367	-1.00013	PEBP1	224	72	32.1429
RHOB	4.15938e-09	7.59087e-07	3.13639	RHOB	136	41	30.1
ANXA1	0.00101084	0.00599927	-1.41257	ANXA1	307	92	30
MAPK1	5.073e-05	0.000712171	-1.5433	MAPK1	2023	576	28.4726
CD9	4.56975e-05	0.000673632	-1.44753	CD9	211	60	28.436
PREX1	0.00104763	0.0061675	-1.48482	PREX1	61	17	27.8689
TJP1	3.76505e-05	0.000624657	-0.91141	TJP1	273	76	27.8388
TUBB3	4.6844e-07	2.01154e-05	2.42748	TUBB3	218	58	26.6
HEPACAM	0.000435812	0.00324635	-2.55247	HEPACAM	44	11	25
ENO1	0.000450357	0.00328717	-1.21296	ENO1	245	61	24.898
ANP32A	0.000208209	0.00194862	-1.01521	ANP32A	85	21	24.7059
PRDX2	2.63012e-05	0.00050526	-1.25529	PRDX2	186	43	23.1183
